# Supplementary material for: Inheritance metrics feats in unsupervised learning to classify unlabeled datasets and clusters in fault prediction
Source: PeerJ Comput Sci. 2021 Oct 29;7:e722. doi: 10.7717/peerj-cs.722 (PMC8576544; doi:10.7717/peerj-cs.722)
Supplement: Supplemental Information 1 — The dataset contains eight software metrics. [file peerj-cs-07-722-s001.csv]

wmc	dit	noc	cbo	rfc	lcom	mfa	ic	bug
9	1	9	18	10	28	0	0	FALSE
9	1	0	2	9	36	0	0	FALSE
2	1	0	0	10	1	0	0	FALSE
5	2	0	6	6	6	0.666666667	0	FALSE
0	1	0	1	0	0	0	0	FALSE
7	5	0	4	14	9	0.872340426	1	FALSE
12	5	0	4	18	18	0.788461538	1	FALSE
0	1	0	0	0	0	0	0	FALSE
16	2	0	5	19	74	0.363636364	1	FALSE
4	3	6	7	6	4	0.925	0	FALSE
10	4	0	6	19	45	0.769230769	0	TRUE
8	4	0	6	16	28	0.810810811	0	FALSE
15	2	0	10	16	91	0.363636364	0	FALSE
0	1	0	1	0	0	0	0	FALSE
3	4	6	8	6	1	0.975609756	0	FALSE
2	1	0	2	2	1	0	0	FALSE
4	5	0	3	9	0	0.931818182	2	FALSE
3	4	7	10	4	3	0.952380952	0	FALSE
18	3	7	21	47	153	0.433333333	0	FALSE
4	5	0	3	9	0	0.933333333	2	FALSE
2	4	0	1	4	1	0.975609756	1	FALSE
1	2	0	1	2	0	1	0	FALSE
7	5	0	4	14	9	0.872340426	1	FALSE
1	4	0	1	2	0	1	0	FALSE
11	2	0	9	12	45	0.444444444	0	FALSE
14	1	0	13	38	33	0	0	FALSE
0	1	0	1	0	0	0	0	FALSE
2	4	3	5	3	1	0.975609756	0	FALSE
3	2	0	8	4	1	0.8	0	FALSE
1	2	0	2	2	0	1	0	FALSE
4	5	0	2	9	0	0.931818182	1	FALSE
7	1	0	6	13	0	0	0	FALSE
21	1	0	14	48	110	0	0	TRUE
1	2	0	1	2	0	1	0	FALSE
8	1	0	4	17	28	0	0	FALSE
8	4	0	6	16	28	0.810810811	0	FALSE
6	4	0	5	12	15	0.857142857	0	FALSE
25	5	0	6	42	238	0.630769231	1	FALSE
4	5	0	2	8	0	0.931818182	1	FALSE
9	1	0	9	17	0	0	0	FALSE
6	4	0	10	20	15	0.857142857	0	FALSE
0	1	0	1	0	0	0	0	FALSE
11	5	0	4	18	9	0.807692308	1	FALSE
7	2	0	8	10	7	0.571428571	1	FALSE
2	4	4	6	3	1	0.975609756	0	FALSE
0	1	0	1	0	0	0	0	FALSE
0	1	0	1	0	0	0	0	FALSE
4	5	0	3	9	0	0.931818182	2	FALSE
29	5	0	7	66	290	0.594202899	1	TRUE
5	5	0	3	12	4	0.913043478	1	FALSE
4	5	0	2	7	0	0.933333333	1	FALSE
19	5	0	4	34	101	0.7	1	TRUE
4	5	0	2	7	0	0.931818182	1	FALSE
8	4	0	6	16	28	0.810810811	0	FALSE
9	4	0	6	18	36	0.789473684	0	FALSE
7	5	0	2	15	3	0.875	1	TRUE
9	5	0	4	15	8	0.836734694	1	FALSE
4	5	0	3	9	0	0.931818182	2	FALSE
3	2	0	12	16	3	0.9	2	FALSE
14	5	0	4	28	55	0.763636364	2	FALSE
2	1	0	1	2	1	0	0	FALSE
5	1	0	4	10	6	0	0	FALSE
0	1	0	1	0	0	0	0	FALSE
4	5	0	2	6	0	0.931818182	1	FALSE
