# Supplementary material for: Inheritance metrics feats in unsupervised learning to classify unlabeled datasets and clusters in fault prediction
Source: PeerJ Comput Sci. 2021 Oct 29;7:e722. doi: 10.7717/peerj-cs.722 (PMC8576544; doi:10.7717/peerj-cs.722)
Supplement: Supplemental Information 2 — The dataset contains eight software metrics. [file peerj-cs-07-722-s002.csv]

wmc	dit	noc	cbo	rfc	lcom	mfa	ic	bug
2	1	0	8	2	1	0	0	FALSE
23	1	0	7	52	171	0	0	TRUE
4	1	0	10	4	6	0	0	TRUE
13	4	2	17	57	22	0.85	3	TRUE
38	2	0	37	153	569	0.307692308	1	TRUE
15	4	0	8	51	47	0.777777778	2	TRUE
6	1	0	13	6	15	0	0	TRUE
4	1	2	4	25	6	0	1	FALSE
8	2	0	7	15	0	0.3	1	TRUE
1	1	0	4	1	0	0	0	FALSE
2	5	0	3	5	1	0.987654321	1	FALSE
19	1	0	6	25	135	0	0	FALSE
5	1	0	3	17	0	0	0	TRUE
15	4	0	9	44	63	0.777777778	2	TRUE
7	1	0	7	12	0	0	0	FALSE
7	1	0	28	7	21	0	0	FALSE
6	1	0	27	13	0	0	1	TRUE
34	4	0	13	88	433	0.597560976	2	TRUE
9	2	0	10	36	14	0.454545455	0	TRUE
11	1	0	42	27	31	0	1	TRUE
5	1	0	6	33	10	0	0	TRUE
3	1	0	2	4	1	0	0	FALSE
9	1	0	4	19	20	0	0	TRUE
13	1	0	2	59	0	0	0	FALSE
9	1	0	6	14	24	0	1	TRUE
5	1	0	18	52	10	0	0	TRUE
14	3	11	16	49	69	0.755102041	0	TRUE
13	2	0	11	34	0	0.571428571	1	TRUE
6	1	0	8	6	15	0	0	TRUE
15	1	0	33	32	13	0	0	TRUE
10	1	0	10	31	0	0	0	TRUE
3	1	0	14	3	3	0	0	FALSE
2	2	0	3	4	1	0.833333333	0	FALSE
10	1	0	8	10	45	0	0	TRUE
5	2	0	6	63	0	0.80952381	1	TRUE
6	1	0	12	32	15	0	0	TRUE
11	1	0	7	26	29	0	1	FALSE
20	1	0	30	20	190	0	0	TRUE
12	6	0	5	24	32	0.880434783	1	FALSE
21	2	0	21	114	122	0.472222222	1	TRUE
2	2	0	3	6	1	0.833333333	0	FALSE
4	1	0	2	8	4	0	0	FALSE
12	1	0	11	17	18	0	0	TRUE
4	1	0	10	44	6	0	0	TRUE
13	1	0	17	13	78	0	0	FALSE
8	1	0	5	17	20	0	1	FALSE
3	1	0	4	4	0	0	0	FALSE
4	1	0	14	4	6	0	0	TRUE
2	1	0	7	21	1	0	0	TRUE
5	1	0	6	11	0	0	0	FALSE
2	1	0	10	2	1	0	0	FALSE
1	1	0	4	1	0	0	0	FALSE
16	4	0	8	43	86	0.765625	2	TRUE
2	1	0	5	5	1	0	0	TRUE
6	1	0	19	81	15	0	0	TRUE
3	2	0	4	19	0	0.714285714	0	FALSE
6	1	0	6	39	13	0	0	TRUE
18	6	0	8	49	77	0.826530612	2	FALSE
5	1	0	1	22	8	0	0	FALSE
7	1	0	5	8	15	0	0	FALSE
8	2	0	8	39	24	0.695652174	0	TRUE
22	4	0	12	64	149	0.7	2	TRUE
6	1	0	2	11	0	0	0	FALSE
82	1	0	72	318	3021	0	0	TRUE
17	1	4	16	31	120	0	0	TRUE
11	2	0	7	31	45	0.64	0	TRUE
2	1	0	4	2	1	0	0	FALSE
10	1	0	6	26	15	0	1	TRUE
5	1	0	9	8	0	0	0	FALSE
5	1	0	12	21	0	0	0	FALSE
5	1	0	3	8	4	0	0	TRUE
2	5	2	5	5	1	0.987654321	1	FALSE
32	2	1	31	147	434	0.347826087	1	TRUE
3	1	0	9	4	1	0	0	FALSE
38	1	0	13	86	519	0	0	TRUE
16	1	0	10	46	116	0	0	TRUE
8	1	0	7	21	0	0	0	TRUE
9	2	0	8	18	6	0.272727273	1	FALSE
6	1	3	6	7	7	0	0	FALSE
2	1	0	1	10	1	0	0	FALSE
3	1	0	5	3	3	0	0	TRUE
12	2	0	12	55	0	0.592592593	1	TRUE
2	1	0	9	2	1	0	0	FALSE
3	1	0	10	4	0	0	0	FALSE
4	1	0	5	18	4	0	0	TRUE
20	1	0	14	60	48	0	0	FALSE
3	2	0	4	10	1	0.833333333	0	FALSE
10	1	0	7	17	27	0	1	TRUE
7	4	0	7	26	0	0.890909091	0	FALSE
4	2	0	4	14	2	0.714285714	0	TRUE
5	1	0	3	17	6	0	0	TRUE
17	1	2	7	34	72	0	0	FALSE
13	4	0	3	33	68	0.803278689	0	FALSE
17	4	0	15	78	84	0.753846154	1	FALSE
8	1	0	11	60	28	0	0	FALSE
23	3	1	15	68	127	0.676470588	1	TRUE
67	1	0	30	173	1691	0	1	TRUE
1	1	0	6	1	0	0	0	TRUE
6	1	0	9	11	9	0	0	FALSE
1	1	0	6	1	0	0	0	FALSE
10	1	0	2	12	25	0	0	FALSE
6	1	0	6	37	13	0	0	TRUE
14	4	0	4	30	55	0.790322581	2	TRUE
9	1	0	13	13	12	0	0	TRUE
5	1	0	4	16	0	0	0	FALSE
17	4	0	12	52	90	0.753846154	1	TRUE
6	1	3	6	7	7	0	0	FALSE
2	1	0	5	22	1	0	0	TRUE
12	1	0	20	12	66	0	0	TRUE
13	1	0	14	58	44	0	0	TRUE
25	4	0	14	65	234	0.671232877	1	TRUE
