# Supplementary material for: Inheritance metrics feats in unsupervised learning to classify unlabeled datasets and clusters in fault prediction
Source: PeerJ Comput Sci. 2021 Oct 29;7:e722. doi: 10.7717/peerj-cs.722 (PMC8576544; doi:10.7717/peerj-cs.722)
Supplement: Supplemental Information 3 — The dataset contains eight software metrics. [file peerj-cs-07-722-s003.csv]

wmc	dit	noc	cbo	rfc	lcom	mfa	ic	bug
25	2	0	6	44	128	0.333333333	1	TRUE
20	2	0	4	36	138	0.28	1	TRUE
23	2	0	8	48	235	0.35483871	1	TRUE
22	2	0	5	41	159	0.366666667	2	TRUE
4	4	0	3	8	6	1	0	TRUE
7	1	0	6	20	9	0	0	TRUE
14	2	0	4	24	37	0.368421053	1	FALSE
11	2	0	5	21	49	0.578947368	1	FALSE
11	2	0	5	22	43	0.578947368	1	TRUE
4	1	0	10	49	0	0	0	TRUE
16	3	0	4	27	120	0.625	0	TRUE
14	2	0	6	34	43	0.5	1	TRUE
11	2	0	5	21	43	0.578947368	1	FALSE
5	2	0	1	6	10	0.7	1	TRUE
11	2	0	5	21	49	0.578947368	1	FALSE
9	1	0	93	123	32	0	0	TRUE
12	1	0	8	25	24	0	0	FALSE
5	2	0	8	16	10	0.555555556	0	FALSE
23	2	0	6	39	39	0.35483871	1	TRUE
1	1	0	6	1	0	0	0	FALSE
8	1	0	7	17	0	0	0	FALSE
9	2	0	2	12	24	0.5	1	TRUE
3	1	0	2	21	3	0	0	FALSE
11	2	0	5	21	49	0.578947368	1	TRUE
17	2	0	6	33	4	0.44	1	TRUE
4	1	0	6	4	6	0	0	FALSE
6	1	0	4	15	9	0	0	TRUE
1	1	0	7	1	0	0	0	FALSE
21	2	0	7	30	198	0.379310345	1	TRUE
4	1	0	2	18	0	0	1	FALSE
4	1	0	6	16	4	0	0	FALSE
11	2	0	5	22	43	0.578947368	1	TRUE
11	2	0	5	21	43	0.578947368	1	FALSE
11	2	0	5	21	49	0.578947368	1	FALSE
0	1	0	0	0	0	0	0	FALSE
7	1	0	6	7	21	0	0	TRUE
39	2	0	6	58	115	0.234042553	1	FALSE
42	1	0	6	88	0	0	0	TRUE
9	2	0	7	17	2	0.611111111	1	TRUE
8	2	0	4	13	28	0.538461538	1	TRUE
5	2	0	1	6	10	0.7	1	TRUE
5	3	3	3	7	4	0.944444444	0	TRUE
19	2	0	7	34	141	0.407407407	1	TRUE
9	1	0	10	20	0	0	1	FALSE
5	1	0	5	6	2	0	0	FALSE
30	1	3	18	60	257	0	0	TRUE
4	1	0	7	13	4	0	0	FALSE
13	2	0	4	27	72	0.523809524	1	TRUE
96	2	0	9	117	3214	0.106796117	1	TRUE
11	2	0	5	21	49	0.578947368	1	TRUE
3	1	0	6	10	0	0	0	TRUE
11	2	0	4	22	43	0.578947368	1	TRUE
11	2	0	5	21	43	0.578947368	1	TRUE
11	2	0	5	21	43	0.578947368	1	TRUE
4	2	0	5	11	4	0.5	1	FALSE
7	1	0	14	56	9	0	0	TRUE
76	1	0	48	274	1888	0	0	TRUE
1	1	0	7	1	0	0	0	FALSE
2	2	0	2	3	1	0.75	1	FALSE
6	1	0	1	12	0	0	0	TRUE
3	1	0	9	12	3	0	0	TRUE
47	2	0	7	63	193	0.2	1	TRUE
13	2	0	6	25	66	0.523809524	1	TRUE
27	1	0	18	82	0	0	0	TRUE
38	2	0	6	52	479	0.244444444	1	FALSE
26	2	0	6	41	217	0.333333333	1	TRUE
10	1	2	6	14	19	0	0	FALSE
3	1	0	11	3	3	0	0	TRUE
11	1	0	5	21	9	0	0	FALSE
19	2	0	5	30	119	0.407407407	1	TRUE
4	1	0	5	4	6	0	0	FALSE
21	2	0	7	34	174	0.379310345	1	TRUE
11	2	0	5	21	49	0.578947368	1	TRUE
11	1	0	4	15	21	0	0	FALSE
11	2	0	5	21	49	0.578947368	1	FALSE
6	3	0	1	15	15	0.915254237	1	TRUE
4	1	4	5	6	6	0	0	FALSE
11	2	0	5	25	43	0.578947368	1	FALSE
2	2	0	4	3	1	0.75	1	FALSE
1	1	0	9	1	0	0	0	FALSE
9	2	0	6	17	36	0.647058824	1	TRUE
2	1	0	5	10	1	0	0	FALSE
9	2	0	4	13	30	0.5	1	TRUE
35	2	0	5	55	217	0.255813953	1	TRUE
11	1	0	7	17	9	0	0	FALSE
11	2	0	4	22	35	0.578947368	1	TRUE
8	1	15	21	29	28	0	0	TRUE
12	2	0	4	21	66	0.4375	1	TRUE
2	1	0	3	4	0	0	0	FALSE
11	2	0	4	22	43	0.578947368	1	TRUE
19	3	0	4	30	171	0.581395349	0	TRUE
15	2	0	7	33	87	0.47826087	1	FALSE
1	1	0	4	1	0	0	0	FALSE
17	2	0	5	29	94	0.44	1	TRUE
28	2	0	6	42	312	0.305555556	1	TRUE
17	2	0	6	33	40	0.44	1	TRUE
11	2	0	5	21	43	0.578947368	1	TRUE
8	2	1	11	37	0	0.823529412	1	FALSE
24	2	0	8	38	252	0.34375	1	TRUE
8	2	0	3	13	28	0.538461538	1	TRUE
4	1	0	2	24	4	0	0	FALSE
11	2	0	5	21	49	0.578947368	1	FALSE
25	2	0	6	44	164	0.333333333	1	TRUE
38	2	0	8	87	349	0.239130435	2	TRUE
59	1	0	39	187	1269	0	0	TRUE
7	2	0	6	14	9	0.848484848	0	FALSE
6	1	0	2	8	15	0	0	TRUE
3	2	0	6	4	3	0.6	1	FALSE
12	2	0	6	18	54	0.230769231	1	FALSE
17	2	0	6	38	104	0.44	1	TRUE
0	1	0	1	0	0	0	0	FALSE
3	1	0	1	30	3	0	0	TRUE
25	1	0	0	29	0	0	1	FALSE
2	1	0	6	8	1	0	0	TRUE
9	1	0	12	9	36	0	0	TRUE
11	2	0	5	21	49	0.578947368	1	FALSE
11	2	0	5	21	43	0.578947368	1	FALSE
25	1	0	4	29	0	0	1	FALSE
16	1	0	3	17	78	0	0	FALSE
20	1	0	8	39	190	0	0	FALSE
22	2	0	8	34	213	0.366666667	1	TRUE
11	2	0	5	22	49	0.578947368	1	TRUE
21	2	0	6	38	122	0.379310345	1	TRUE
19	2	0	4	33	119	0.407407407	1	TRUE
13	2	0	3	24	64	0.523809524	1	TRUE
11	1	0	5	21	9	0	0	FALSE
0	1	0	0	0	0	0	0	FALSE
4	1	0	3	4	6	0	0	FALSE
8	2	0	4	13	28	0.538461538	1	TRUE
1	4	0	99	2	0	1	0	FALSE
23	2	0	5	39	0	0.35483871	1	TRUE
13	2	0	5	25	56	0.523809524	1	TRUE
3	3	0	8	10	3	0.971428571	1	FALSE
5	2	0	5	12	10	0.555555556	0	FALSE
4	1	4	4	5	4	0	0	FALSE
19	2	0	6	35	93	0.407407407	1	TRUE
13	2	0	13	23	0	0.45	1	FALSE
26	1	0	16	78	65	0	0	TRUE
10	1	0	26	28	31	0	0	TRUE
11	2	0	6	21	49	0.578947368	1	FALSE
14	2	0	5	24	77	0.5	1	TRUE
7	1	0	9	30	21	0	0	TRUE
20	1	0	5	39	0	0	0	TRUE
11	2	0	5	21	43	0.578947368	1	TRUE
9	2	0	4	17	36	0.647058824	1	FALSE
4	1	0	3	4	6	0	0	FALSE
4	1	0	5	5	0	0	0	FALSE
23	2	0	5	39	91	0.35483871	1	TRUE
13	2	0	6	25	66	0.523809524	1	TRUE
11	2	0	6	29	43	0.578947368	1	TRUE
23	2	0	2	36	201	0.25	1	TRUE
11	1	0	11	34	0	0	0	FALSE
0	1	0	2	0	0	0	0	FALSE
11	2	0	5	21	43	0.578947368	1	FALSE
24	2	0	10	39	252	0.34375	1	TRUE
30	1	0	9	66	297	0	0	TRUE
1	1	0	13	1	0	0	0	FALSE
24	1	0	8	51	84	0	0	FALSE
16	1	0	20	55	0	0	0	FALSE
10	1	0	6	22	27	0	0	TRUE
9	2	0	5	17	36	0.647058824	1	FALSE
1	1	0	1	2	0	0	0	FALSE
14	2	0	4	33	35	0.458333333	1	TRUE
19	2	0	5	29	141	0.407407407	1	TRUE
25	1	0	7	53	28	0	0	FALSE
1	1	0	0	2	0	0	0	TRUE
5	1	40	40	46	10	0	0	TRUE
36	2	0	10	52	366	0.25	1	TRUE
4	5	0	2	8	6	1	0	TRUE
11	2	0	5	21	49	0.578947368	1	TRUE
15	2	0	6	28	85	0.47826087	1	TRUE
17	2	0	5	29	110	0.44	1	TRUE
21	1	1	14	53	176	0	0	TRUE
6	1	0	5	6	15	0	0	FALSE
2	1	0	5	2	1	0	0	FALSE
13	2	0	4	30	34	0.47826087	1	TRUE
3	2	0	7	8	3	0.6	1	FALSE
5	4	1	1	7	4	0.944444444	0	TRUE
31	1	0	116	38	463	0	0	TRUE
8	3	0	3	15	26	0.9	1	TRUE
13	2	0	5	22	66	0.523809524	1	FALSE
7	1	0	12	29	1	0	0	FALSE
4	4	0	4	8	6	1	0	TRUE
11	2	0	5	21	49	0.578947368	1	FALSE
13	2	0	5	23	66	0.523809524	1	TRUE
57	2	0	15	87	1362	0.25	1	FALSE
6	1	0	4	22	0	0	0	FALSE
7	2	0	8	18	1	0.333333333	1	TRUE
9	2	0	4	17	36	0.647058824	1	FALSE
12	2	0	4	26	48	0.4375	1	TRUE
23	2	0	6	40	0	0.35483871	1	TRUE
48	2	0	6	65	694	0.2	1	TRUE
35	2	0	8	53	535	0.255813953	1	TRUE
6	1	2	5	13	0	0	0	FALSE
11	2	0	5	21	49	0.578947368	1	TRUE
11	2	0	4	22	43	0.578947368	1	TRUE
24	2	0	6	37	210	0.34375	1	TRUE
4	1	0	6	4	6	0	0	FALSE
14	1	100	115	16	85	0	0	TRUE
30	2	0	7	43	183	0.297297297	1	TRUE
21	2	0	5	32	148	0.379310345	1	TRUE
8	1	0	1	20	26	0	0	TRUE
11	2	0	5	21	43	0.578947368	1	TRUE
4	1	0	6	16	0	0	0	FALSE
11	2	0	4	22	43	0.578947368	1	TRUE
13	2	0	5	23	66	0.523809524	1	FALSE
17	1	0	35	91	106	0	0	TRUE
18	2	0	13	61	57	0.346153846	1	TRUE
8	2	0	4	13	28	0.538461538	1	TRUE
5	2	0	2	7	10	0.7	1	TRUE
11	2	0	5	21	49	0.578947368	1	FALSE
11	2	0	5	21	49	0.578947368	1	FALSE
14	2	0	6	34	65	0.5	1	TRUE
11	2	0	6	21	43	0.578947368	1	TRUE
10	2	0	4	19	5	0.3	1	TRUE
7	1	0	17	51	3	0	0	FALSE
2	1	0	2	4	1	0	0	FALSE
38	2	0	9	56	511	0.244444444	1	TRUE
18	1	0	25	19	107	0	0	FALSE
0	1	0	2	0	0	0	0	TRUE
15	2	0	6	31	79	0.47826087	1	TRUE
19	2	0	6	35	0	0.407407407	1	TRUE
6	1	0	7	34	13	0	0	TRUE
0	1	0	0	0	0	0	0	FALSE
6	1	0	17	45	5	0	0	FALSE
10	2	2	7	20	0	0.64	1	TRUE
11	2	0	5	21	49	0.578947368	1	TRUE
8	2	0	3	15	4	0.416666667	1	FALSE
48	1	0	16	117	0	0	0	TRUE
4	4	0	3	8	6	1	0	TRUE
19	2	0	5	35	109	0.407407407	1	FALSE
9	2	0	9	17	30	0.529411765	1	FALSE
7	2	0	3	8	21	0.538461538	1	TRUE
2	1	0	9	8	1	0	0	FALSE
11	2	0	5	21	43	0.578947368	1	TRUE
17	2	0	5	27	112	0.44	1	TRUE
5	1	0	7	21	2	0	0	TRUE
