# Supplementary material for: Inheritance metrics feats in unsupervised learning to classify unlabeled datasets and clusters in fault prediction
Source: PeerJ Comput Sci. 2021 Oct 29;7:e722. doi: 10.7717/peerj-cs.722 (PMC8576544; doi:10.7717/peerj-cs.722)
Supplement: Supplemental Information 4 — The dataset contains eight software metrics. [file peerj-cs-07-722-s004.csv]

wmc	dit	noc	cbo	rfc	lcom	mfa	ic	bug
3	1	0	5	13	3	0	0	FALSE
4	3	0	24	15	0	0.8125	0	FALSE
7	2	0	6	25	21	0	0	TRUE
5	8	0	6	29	4	0.993478261	2	FALSE
9	7	0	7	73	12	0.9844098	1	TRUE
6	7	0	5	43	11	0.988814318	1	FALSE
4	2	0	7	25	6	0.625	0	FALSE
4	2	0	5	26	0	0.5	0	FALSE
16	7	1	5	93	72	0.967177243	1	TRUE
2	3	0	1	3	1	0.978723404	0	FALSE
3	2	0	5	23	0	0.6	0	FALSE
3	1	0	7	21	3	0	0	FALSE
5	2	0	8	24	10	0.555555556	0	FALSE
11	6	6	16	18	53	0.977375566	0	FALSE
4	1	7	16	20	4	0	0	FALSE
9	2	0	9	30	36	0.384615385	0	FALSE
3	1	0	10	12	0	0	0	FALSE
5	2	0	7	38	0	0.428571429	0	FALSE
14	2	0	9	44	29	0.3125	0	TRUE
2	2	0	5	10	1	0	0	FALSE
5	7	0	6	69	0	0.99103139	1	FALSE
32	2	0	12	44	264	0.151515152	0	TRUE
14	2	0	7	29	21	0.294117647	0	FALSE
3	2	0	5	23	0	0.6	0	FALSE
3	2	0	5	23	0	0.6	0	FALSE
10	2	0	9	15	39	0.384615385	0	TRUE
3	2	0	7	29	0	0.6	0	FALSE
3	2	0	6	11	3	0	0	FALSE
6	1	6	7	11	15	0	0	TRUE
6	1	0	2	7	3	0	0	FALSE
6	2	0	8	22	15	0.5	0	FALSE
2	1	0	2	3	1	0	0	FALSE
12	2	0	17	53	12	0.214285714	0	TRUE
2	1	0	1	5	1	0	0	FALSE
7	1	5	11	20	9	0	0	FALSE
3	1	0	4	15	1	0	0	FALSE
1	1	5	5	2	0	0	0	FALSE
11	2	0	5	20	29	0.333333333	0	FALSE
14	7	0	12	118	77	0.971428571	0	TRUE
6	7	0	5	52	7	0.988814318	1	FALSE
9	2	0	5	12	30	0.384615385	0	FALSE
5	2	0	7	19	10	0.555555556	0	FALSE
4	2	0	7	28	6	0	0	FALSE
2	2	0	5	7	1	0	0	FALSE
11	2	0	3	37	7	0.615384615	1	FALSE
