# Supplementary material for: Inheritance metrics feats in unsupervised learning to classify unlabeled datasets and clusters in fault prediction
Source: PeerJ Comput Sci. 2021 Oct 29;7:e722. doi: 10.7717/peerj-cs.722 (PMC8576544; doi:10.7717/peerj-cs.722)
Supplement: Supplemental Information 5 — The dataset contains eight software metrics. [file peerj-cs-07-722-s005.csv]

wmc	dit	noc	cbo	rfc	lcom	mfa	ic	bug
6	1	0	4	6	15	0	0	FALSE
9	1	0	5	10	28	0	0	FALSE
9	1	0	7	10	28	0	0	FALSE
3	1	0	7	11	1	0	0	TRUE
6	8	0	11	46	3	0.955357143	2	TRUE
9	1	0	5	30	0	0	0	FALSE
6	8	0	8	15	3	0.955357143	1	TRUE
5	8	0	10	21	4	0.963963964	2	TRUE
7	1	0	10	7	21	0	0	FALSE
24	1	0	11	29	258	0	0	FALSE
7	4	0	12	49	19	0.714285714	0	TRUE
17	1	0	7	18	120	0	0	FALSE
3	1	0	3	13	3	0	0	FALSE
5	1	0	5	6	6	0	0	TRUE
7	8	0	11	24	9	0.946902655	1	TRUE
13	1	0	6	16	66	0	0	FALSE
4	1	0	7	7	0	0	0	FALSE
2	1	0	4	6	1	0	0	FALSE
4	8	0	13	23	0	0.972727273	1	TRUE
4	4	0	11	40	6	0.833333333	0	TRUE
3	1	0	5	3	3	0	0	TRUE
4	8	0	7	13	0	0.972727273	1	TRUE
6	1	0	5	10	0	0	0	TRUE
3	1	0	8	3	3	0	0	TRUE
3	1	0	3	15	3	0	0	TRUE
