# Supplementary material for: Inheritance metrics feats in unsupervised learning to classify unlabeled datasets and clusters in fault prediction
Source: PeerJ Comput Sci. 2021 Oct 29;7:e722. doi: 10.7717/peerj-cs.722 (PMC8576544; doi:10.7717/peerj-cs.722)
Supplement: Supplemental Information 6 — The dataset contains eight software metrics. [file peerj-cs-07-722-s006.csv]

wmc	dit	noc	cbo	rfc	lcom	mfa	ic	bug
6	1	0	12	65	3	0	0	FALSE
4	3	0	5	9	4	0.6	0	FALSE
5	2	0	11	41	6	0.25	0	FALSE
6	1	0	6	22	0	0	0	FALSE
1	1	0	9	1	0	0	0	FALSE
4	2	0	4	22	2	0.5	0	TRUE
18	2	0	13	60	65	0.272727273	0	FALSE
2	3	0	7	4	1	0.933333333	0	FALSE
8	1	1	10	41	20	0	0	FALSE
7	1	0	1	8	0	0	0	FALSE
1	1	0	12	1	0	0	0	FALSE
5	3	0	7	17	8	0.823529412	2	FALSE
4	2	0	4	8	4	0.333333333	0	FALSE
8	1	11	25	35	20	0	0	FALSE
6	1	0	15	32	9	0	0	FALSE
1	1	0	0	2	0	0	0	FALSE
9	2	0	6	10	22	0.333333333	0	FALSE
23	2	0	15	59	203	0.16	1	FALSE
6	2	0	11	26	13	0.6	1	FALSE
9	1	0	10	33	28	0	0	FALSE
15	2	0	17	68	43	0.315789474	0	TRUE
19	1	0	16	50	105	0	0	FALSE
8	1	0	9	21	20	0	0	FALSE
13	1	0	25	79	66	0	0	FALSE
5	2	0	10	18	8	0.25	0	FALSE
4	3	0	5	9	4	0.6	0	FALSE
5	1	0	7	14	0	0	0	FALSE
1	1	0	11	3	0	0	0	FALSE
8	1	0	21	44	24	0	0	FALSE
1	1	0	14	1	0	0	0	FALSE
6	2	0	13	24	13	0.6	1	FALSE
32	1	0	29	76	172	0	0	FALSE
15	2	0	18	58	43	0.315789474	0	TRUE
6	3	0	10	24	11	0.428571429	1	FALSE
2	1	0	10	2	1	0	0	FALSE
5	2	0	14	33	6	0.25	0	FALSE
5	2	7	15	22	8	0.666666667	1	FALSE
6	3	0	10	20	13	0.75	2	FALSE
2	1	11	15	8	1	0	0	FALSE
4	1	0	8	8	4	0	0	FALSE
4	1	0	8	4	6	0	0	FALSE
2	1	0	12	14	0	0	0	FALSE
6	2	0	17	34	1	0.6	0	FALSE
5	2	0	11	28	6	0.25	0	TRUE
4	1	1	18	40	4	0	0	FALSE
6	1	0	20	37	13	0	0	FALSE
17	3	0	23	54	76	0.482758621	3	FALSE
7	1	0	7	29	11	0	0	FALSE
4	2	0	8	18	4	0.75	0	FALSE
6	3	0	10	23	13	0.692307692	1	FALSE
47	1	0	56	47	1081	0	0	FALSE
10	2	7	13	32	0	0.428571429	0	FALSE
15	2	0	13	48	63	0.235294118	1	TRUE
6	2	0	10	13	1	0.5	1	FALSE
9	1	0	24	61	30	0	0	FALSE
3	5	0	6	6	3	0.989690722	0	FALSE
2	1	0	7	2	1	0	0	FALSE
5	1	0	6	26	0	0	0	FALSE
5	2	0	9	28	6	0.25	0	FALSE
6	2	0	15	35	13	0.6	1	FALSE
6	2	0	11	27	13	0.6	1	FALSE
27	2	0	29	92	213	0.193548387	0	TRUE
4	3	0	12	25	4	0.875	2	FALSE
6	1	0	14	22	15	0	0	FALSE
26	1	0	16	34	257	0	0	FALSE
6	3	0	14	35	13	0.692307692	1	FALSE
7	1	11	13	14	0	0	0	FALSE
29	1	0	12	30	322	0	0	FALSE
6	1	0	15	38	7	0	0	TRUE
7	3	0	12	32	17	0.642857143	1	FALSE
1	1	0	5	1	0	0	0	FALSE
5	2	0	8	20	8	0.25	0	FALSE
9	1	0	14	68	28	0	0	FALSE
4	2	7	15	21	4	0.333333333	0	FALSE
10	1	0	14	48	33	0	0	FALSE
5	2	0	11	33	6	0.25	0	FALSE
8	1	0	8	21	16	0	0	FALSE
6	2	0	12	31	13	0.6	1	FALSE
9	1	0	9	12	26	0	0	FALSE
18	1	0	2	25	87	0	0	FALSE
2	1	0	18	15	1	0	0	FALSE
5	2	0	20	59	2	0.4	1	FALSE
13	1	0	9	32	30	0	0	FALSE
2	1	0	2	3	1	0	0	FALSE
11	1	0	13	44	7	0	0	FALSE
6	1	0	8	47	13	0	0	TRUE
7	1	0	12	36	3	0	0	TRUE
11	3	0	11	36	17	0.608695652	2	FALSE
2	1	0	4	2	1	0	0	FALSE
6	1	0	11	6	15	0	0	FALSE
6	2	0	10	21	13	0.6	1	FALSE
3	1	0	2	4	0	0	0	FALSE
3	4	0	88	6	3	1	0	FALSE
6	1	0	13	14	5	0	0	FALSE
5	1	3	14	17	10	0	0	FALSE
10	1	0	8	19	9	0	0	FALSE
2	1	0	14	14	1	0	0	FALSE
6	2	0	12	30	13	0.6	1	FALSE
1	1	0	4	2	0	0	0	FALSE
2	2	0	7	9	1	0.875	0	FALSE
2	1	0	11	8	0	0	0	FALSE
4	3	0	5	9	4	0.6	0	FALSE
9	1	0	17	39	30	0	0	TRUE
9	1	0	2	12	22	0	0	FALSE
9	1	0	17	42	28	0	0	FALSE
9	1	0	7	23	16	0	0	FALSE
5	3	0	12	31	6	0.5	1	FALSE
5	1	0	8	17	0	0	0	FALSE
6	2	0	13	40	13	0.6	1	FALSE
5	1	0	17	61	6	0	0	FALSE
5	1	0	8	18	0	0	0	FALSE
7	1	0	6	34	19	0	0	FALSE
10	2	0	9	36	11	0.428571429	0	FALSE
18	2	0	17	62	103	0.272727273	0	FALSE
6	1	0	11	32	13	0	0	FALSE
7	1	0	8	31	3	0	0	FALSE
12	2	0	10	67	52	0.375	2	FALSE
6	1	0	15	39	7	0	0	FALSE
6	1	0	10	28	9	0	0	FALSE
6	1	0	11	13	15	0	0	FALSE
5	2	0	12	39	6	0.25	0	FALSE
5	1	0	20	29	6	0	0	FALSE
10	2	0	11	48	7	0.428571429	0	FALSE
9	1	0	13	39	28	0	0	FALSE
4	1	0	7	4	6	0	0	FALSE
5	1	0	16	24	8	0	0	FALSE
7	2	0	12	30	7	0.166666667	0	FALSE
5	1	0	13	26	6	0	0	FALSE
5	1	0	13	5	10	0	0	TRUE
10	1	0	38	108	39	0	0	TRUE
5	3	0	7	17	8	0.823529412	2	FALSE
2	1	0	6	8	1	0	0	FALSE
10	1	0	7	22	11	0	0	FALSE
5	3	0	8	18	8	0.75	1	FALSE
8	1	0	4	8	28	0	0	FALSE
7	3	0	13	35	7	0.375	1	FALSE
6	3	0	12	31	13	0.692307692	1	FALSE
15	2	0	10	44	47	0.315789474	0	TRUE
4	1	0	13	31	4	0	0	FALSE
9	1	0	11	58	28	0	0	TRUE
7	1	0	43	7	21	0	0	FALSE
14	1	0	8	27	35	0	0	FALSE
5	1	0	11	27	6	0	0	FALSE
2	1	0	14	16	0	0	0	FALSE
5	1	0	3	32	4	0	0	FALSE
60	1	0	45	147	490	0	0	TRUE
16	3	0	17	88	56	0.5	2	FALSE
4	1	0	55	4	6	0	0	FALSE
4	3	0	7	11	6	0.6	1	FALSE
6	3	0	10	23	13	0.692307692	1	FALSE
6	2	0	12	30	13	0.6	1	FALSE
8	1	0	10	8	28	0	0	FALSE
3	1	0	6	7	0	0	0	FALSE
54	1	0	34	136	1269	0	0	FALSE
6	3	0	10	23	13	0.692307692	1	FALSE
6	2	0	12	34	13	0.6	1	FALSE
7	1	0	34	96	9	0	0	TRUE
