# Supplementary material for: Inheritance metrics feats in unsupervised learning to classify unlabeled datasets and clusters in fault prediction
Source: PeerJ Comput Sci. 2021 Oct 29;7:e722. doi: 10.7717/peerj-cs.722 (PMC8576544; doi:10.7717/peerj-cs.722)
Supplement: Supplemental Information 7 — The dataset contains eight software metrics. [file peerj-cs-07-722-s007.csv]

wmc	dit	noc	cbo	rfc	lcom	mfa	ic	bug
8	1	0	6	14	26	0	0	FALSE
2	4	0	4	5	1	0.975609756	1	FALSE
56	1	0	49	89	1310	0	0	FALSE
4	5	1	0	8	6	1	0	FALSE
3	2	0	3	8	3	0.9375	0	FALSE
16	1	2	38	91	58	0	0	TRUE
3	1	0	0	3	3	0	0	FALSE
10	3	0	3	24	3	0.428571429	1	FALSE
3	2	0	2	7	3	0.9375	0	FALSE
3	2	0	5	8	3	0.976190476	0	FALSE
11	2	0	1	25	35	0.411764706	0	FALSE
4	2	0	12	22	2	0.5	1	TRUE
6	5	0	1	7	15	0.864864865	1	FALSE
0	1	0	0	0	0	0	0	FALSE
6	3	0	8	33	3	0.827586207	1	FALSE
3	2	0	6	9	1	0.666666667	1	FALSE
14	1	0	3	15	91	0	0	FALSE
2	1	1	0	3	1	0	0	FALSE
22	2	0	20	145	127	0.545454545	2	FALSE
51	1	0	40	207	999	0	0	TRUE
1	1	0	0	2	0	0	0	FALSE
2	4	0	4	6	1	0.975609756	1	FALSE
33	2	0	9	93	378	0.392156863	0	FALSE
6	1	0	4	12	3	0	0	FALSE
8	1	0	2	31	12	0	0	FALSE
37	3	0	8	97	508	0.619565217	2	FALSE
8	1	1	11	21	10	0	0	TRUE
4	1	0	0	5	0	0	0	FALSE
2	2	0	5	8	0	0.916666667	0	FALSE
2	1	1	0	3	1	0	0	FALSE
0	1	0	3	0	0	0	0	FALSE
9	1	0	19	46	8	0	0	FALSE
2	5	0	2	5	1	0.985507246	1	FALSE
1	1	0	0	2	0	0	0	TRUE
7	1	0	9	36	0	0	0	FALSE
6	1	0	2	7	7	0	0	FALSE
11	1	0	2	23	15	0	0	FALSE
10	1	0	4	11	45	0	0	FALSE
42	2	0	26	98	683	0.633027523	2	FALSE
3	2	0	2	4	0	0.894736842	0	FALSE
10	1	0	79	37	39	0	0	FALSE
7	3	0	35	12	11	0.85	1	FALSE
4	1	0	2	9	0	0	0	FALSE
4	3	0	2	6	6	0.833333333	1	FALSE
5	1	1	0	6	10	0	0	FALSE
30	1	0	14	71	135	0	0	FALSE
3	2	0	3	9	1	0.75	0	FALSE
5	1	0	18	5	10	0	0	FALSE
7	2	0	4	25	9	0.785714286	2	FALSE
4	5	0	2	11	0	0.957746479	2	FALSE
10	4	0	2	20	0	0.848484848	2	FALSE
2	2	0	7	8	0	0.916666667	0	FALSE
17	1	0	6	32	72	0	0	FALSE
3	2	0	2	11	0	0.846153846	0	FALSE
2	1	0	5	4	1	0	0	TRUE
2	3	5	7	3	1	0.975	0	FALSE
118	1	0	10	210	3267	0	0	TRUE
1	1	0	0	2	0	0	0	TRUE
2	2	0	2	4	1	1	0	FALSE
8	2	0	0	35	28	0.5	0	FALSE
16	2	1	6	42	34	0.48	0	FALSE
8	1	0	4	35	12	0	0	FALSE
34	1	0	19	34	561	0	0	FALSE
4	1	0	4	4	6	0	0	FALSE
5	3	0	2	11	8	0.833333333	1	FALSE
2	1	0	0	2	1	0	0	FALSE
41	1	0	17	92	658	0	0	FALSE
4	5	1	0	8	6	1	0	FALSE
4	2	0	8	13	4	0.909090909	0	FALSE
9	1	0	1	10	36	0	0	FALSE
5	1	0	0	6	4	0	0	FALSE
17	2	0	14	69	78	0.615384615	1	FALSE
4	5	0	2	13	0	0.957746479	1	FALSE
60	1	0	19	143	1080	0	0	TRUE
13	1	0	12	25	40	0	0	FALSE
42	1	0	19	96	569	0	0	FALSE
1	3	0	4	2	0	1	0	FALSE
2	4	0	3	3	1	0.975609756	0	FALSE
7	1	0	1	13	0	0	0	FALSE
4	4	0	0	8	6	1	0	FALSE
44	1	0	26	166	428	0	0	TRUE
6	1	0	2	22	0	0	0	FALSE
5	4	0	4	37	6	0.911764706	2	FALSE
24	1	0	0	24	276	0	0	FALSE
2	2	0	4	10	1	0.916666667	1	FALSE
6	3	0	4	45	0	0.827586207	2	FALSE
5	3	2	0	8	4	0.944444444	0	FALSE
9	1	0	0	17	30	0	0	FALSE
3	2	0	5	12	1	0.666666667	1	FALSE
2	3	0	4	4	1	0.975	0	FALSE
8	2	0	4	23	16	0.733333333	1	FALSE
38	2	0	14	144	521	0.357142857	0	FALSE
14	5	0	2	34	29	0.839506173	1	FALSE
42	3	0	4	67	697	0.512820513	2	FALSE
4	2	0	19	76	0	0.875	1	TRUE
5	1	0	23	9	0	0	0	FALSE
8	1	0	3	15	4	0	0	FALSE
8	2	0	16	65	16	0.769230769	0	FALSE
5	3	0	12	26	10	0.923076923	1	TRUE
20	1	0	15	89	60	0	0	TRUE
1	1	0	20	1	0	0	0	FALSE
5	2	0	14	45	8	0.869565217	0	TRUE
71	1	4	34	174	1809	0	0	FALSE
6	1	0	2	18	9	0	0	FALSE
4	3	0	16	46	4	0.96	1	FALSE
5	1	0	0	7	8	0	0	FALSE
9	1	0	9	20	12	0	0	FALSE
11	5	0	3	32	17	0.908256881	1	FALSE
6	2	0	9	13	0	0.705882353	0	FALSE
4	1	0	8	6	0	0	0	FALSE
34	1	0	66	34	561	0	0	FALSE
5	3	0	5	10	0	0.906976744	0	FALSE
2	4	0	5	5	1	0.975609756	0	FALSE
2	1	4	8	3	1	0	0	FALSE
7	1	2	12	9	0	0	0	FALSE
9	1	0	6	23	10	0	0	FALSE
6	2	0	3	27	13	0.846153846	1	FALSE
2	5	0	2	5	1	0.985507246	1	FALSE
15	2	0	10	61	63	0.759259259	0	FALSE
1	1	0	3	1	0	0	0	FALSE
10	1	0	5	15	27	0	0	FALSE
1	3	0	1	2	0	1	0	FALSE
11	3	0	4	27	11	0.4	1	FALSE
2	2	0	3	4	1	0.666666667	0	FALSE
2	1	0	5	16	0	0	0	FALSE
5	1	0	3	27	10	0	0	FALSE
28	2	2	0	29	374	0.325	0	FALSE
3	2	0	2	6	3	0.9375	0	FALSE
60	2	0	16	163	1204	0.292682927	1	FALSE
3	3	0	0	4	0	0.666666667	0	FALSE
69	1	0	12	158	0	0	0	FALSE
10	1	0	26	128	23	0	0	TRUE
10	2	0	4	27	3	0.733333333	1	FALSE
4	1	0	6	4	6	0	0	FALSE
16	1	0	5	36	62	0	0	FALSE
20	1	0	17	59	22	0	0	TRUE
8	2	0	0	20	0	0.5	0	FALSE
2	4	0	5	5	1	0.975609756	0	FALSE
2	1	0	2	4	1	0	0	FALSE
1	5	0	2	7	0	1	0	FALSE
2	1	0	0	2	1	0	0	FALSE
3	3	0	4	9	3	0.951219512	0	FALSE
23	2	0	18	83	137	0.487804878	1	TRUE
3	1	0	3	13	3	0	0	TRUE
5	1	0	7	17	0	0	0	FALSE
4	1	0	5	52	0	0	0	FALSE
12	1	1	5	19	0	0	0	FALSE
18	1	0	3	21	73	0	0	FALSE
4	1	0	1	4	6	0	0	FALSE
18	1	2	0	35	0	0	0	FALSE
8	1	0	12	8	28	0	0	FALSE
62	1	0	40	133	329	0	0	FALSE
12	1	0	2	21	0	0	0	FALSE
4	1	0	6	11	6	0	0	FALSE
2	1	0	0	2	1	0	0	FALSE
39	3	0	1	78	0	0.449275362	1	TRUE
14	3	0	4	29	11	0.428571429	1	FALSE
8	2	0	4	23	16	0.733333333	1	FALSE
22	1	15	33	50	189	0	0	FALSE
4	1	0	3	30	0	0	0	FALSE
10	1	3	0	15	35	0	0	FALSE
46	1	0	41	210	777	0	0	TRUE
13	1	28	40	14	56	0	0	FALSE
252	2	0	63	511	29258	0.21630094	2	TRUE
2	2	0	2	4	0	0.916666667	0	FALSE
13	1	1	0	23	72	0	0	FALSE
19	1	0	2	28	111	0	0	TRUE
1	1	0	0	1	0	0	0	FALSE
9	1	0	3	21	22	0	0	FALSE
6	5	0	2	14	0	0.931506849	2	FALSE
31	1	0	3	59	283	0	0	FALSE
3	1	0	5	18	3	0	0	FALSE
12	3	0	19	114	42	0.827586207	1	TRUE
30	2	0	48	180	263	0.377777778	1	FALSE
9	1	0	8	37	34	0	0	FALSE
30	5	0	2	46	283	0.701030928	1	FALSE
74	1	0	31	142	2349	0	0	FALSE
10	2	0	3	25	0	0.555555556	1	FALSE
14	1	0	18	14	91	0	0	FALSE
7	5	0	2	37	15	0.942857143	1	FALSE
11	1	0	2	74	27	0	0	FALSE
8	1	0	6	13	26	0	0	FALSE
8	1	0	7	60	12	0	0	FALSE
35	1	0	30	118	0	0	0	FALSE
1	1	0	1	1	0	0	0	FALSE
32	4	0	1	63	478	0.62962963	2	FALSE
31	2	0	3	63	313	0.452830189	0	FALSE
17	2	2	0	21	136	0.483870968	0	FALSE
5	1	0	30	5	10	0	0	FALSE
2	1	0	0	2	1	0	0	FALSE
8	2	0	12	35	20	0.769230769	0	TRUE
4	5	0	2	10	0	0.957746479	1	FALSE
1	6	0	2	7	0	1	0	FALSE
7	1	0	13	55	3	0	0	FALSE
10	1	0	3	15	3	0	0	FALSE
4	1	0	2	9	0	0	0	FALSE
4	2	0	3	20	6	0.882352941	0	FALSE
2	1	0	3	2	1	0	0	FALSE
14	1	0	3	15	91	0	0	FALSE
2	4	0	5	5	1	0.975609756	0	FALSE
4	1	0	5	15	0	0	0	FALSE
38	1	0	26	113	637	0	0	FALSE
39	3	1	10	194	575	0.393442623	2	TRUE
5	1	0	5	21	10	0	0	FALSE
8	5	0	2	16	0	0.906666667	2	FALSE
36	2	0	12	81	142	0.276595745	1	FALSE
1	1	0	0	2	0	0	0	FALSE
10	2	0	0	43	33	0.466666667	1	FALSE
15	1	0	51	29	0	0	0	FALSE
19	1	0	2	34	0	0	0	FALSE
3	3	0	3	10	0	0.974025974	1	FALSE
14	3	0	2	28	0	0.657142857	2	FALSE
2	4	0	4	6	1	0.975609756	1	FALSE
0	1	0	1	0	0	0	0	FALSE
6	1	0	1	11	1	0	0	FALSE
2	1	0	4	2	1	0	0	FALSE
33	2	0	5	44	418	0.219512195	0	FALSE
119	1	0	8	121	6959	0	0	FALSE
2	1	0	0	2	1	0	0	FALSE
1	2	0	4	5	0	1	0	FALSE
58	1	0	20	133	0	0	0	FALSE
2	2	0	19	44	1	0.933333333	2	FALSE
7	1	0	4	20	9	0	0	FALSE
1	1	0	0	1	0	0	0	FALSE
11	2	0	9	13	7	0.871428571	0	FALSE
4	1	0	3	10	4	0	0	FALSE
6	2	0	6	19	1	0.911111111	0	FALSE
18	1	1	4	19	135	0	0	FALSE
19	1	0	22	41	63	0	0	FALSE
4	1	0	2	7	0	0	0	FALSE
14	1	0	8	19	33	0	0	FALSE
3	2	3	0	4	3	0.666666667	0	FALSE
14	2	6	0	51	61	0.5	1	TRUE
10	2	0	10	31	33	0.428571429	0	FALSE
4	1	0	2	5	0	0	0	FALSE
3	1	0	1	11	0	0	0	FALSE
11	1	0	2	30	5	0	0	FALSE
21	1	0	1	22	210	0	0	FALSE
6	1	0	11	7	15	0	0	FALSE
2	5	0	2	5	1	0.985507246	1	FALSE
1	1	0	0	2	0	0	0	FALSE
8	1	0	2	13	8	0	0	FALSE
81	1	0	29	110	3002	0	0	FALSE
5	2	0	8	60	8	0.869565217	0	FALSE
31	4	0	14	176	311	0.677777778	4	TRUE
8	2	0	4	23	16	0.733333333	1	FALSE
5	1	0	1	6	10	0	0	FALSE
25	1	0	2	56	268	0	0	FALSE
3	1	0	3	7	1	0	0	FALSE
26	1	0	16	89	91	0	0	FALSE
14	1	0	1	15	91	0	0	FALSE
3	1	0	5	13	0	0	0	FALSE
1	1	0	0	2	0	0	0	FALSE
10	1	0	6	20	1	0	0	FALSE
5	3	2	0	8	4	0.944444444	0	FALSE
2	1	0	2	5	1	0	0	FALSE
28	2	0	25	88	230	0.726315789	1	FALSE
2	1	0	9	2	1	0	0	FALSE
17	1	0	11	39	86	0	0	TRUE
4	5	0	2	14	6	0.970588235	1	FALSE
3	3	0	4	7	3	0.933333333	1	FALSE
5	2	0	4	10	4	0.333333333	0	FALSE
6	1	0	4	18	7	0	0	FALSE
13	3	0	3	30	0	0.45	1	FALSE
1	1	0	0	2	0	0	0	FALSE
12	1	0	2	25	0	0	0	FALSE
8	2	0	3	26	0	0.837837838	0	FALSE
7	1	0	11	38	0	0	0	FALSE
2	1	0	1	17	1	0	0	FALSE
2	1	0	1	10	1	0	0	FALSE
42	1	0	53	104	0	0	1	FALSE
4	5	0	2	13	0	0.957746479	1	FALSE
6	3	0	1	22	15	0.85	1	FALSE
0	1	0	8	0	0	0	0	FALSE
5	3	0	3	13	8	0.906976744	1	FALSE
5	3	0	0	7	2	0.5	0	FALSE
4	4	0	5	31	0	0.95	2	FALSE
12	3	0	4	119	40	0.705882353	2	TRUE
9	3	1	5	50	26	0.774193548	2	FALSE
17	1	0	0	17	136	0	0	FALSE
23	2	0	5	31	175	0.290322581	0	FALSE
6	2	0	9	33	0	0.911111111	0	FALSE
3	2	0	4	8	1	0.846153846	1	FALSE
32	2	0	11	85	296	0.691489362	1	FALSE
5	1	0	2	11	0	0	0	FALSE
3	1	0	3	15	1	0	0	FALSE
8	1	0	1	13	4	0	0	FALSE
68	1	0	4	69	2278	0	0	FALSE
55	1	0	1	56	1485	0	0	FALSE
37	2	0	39	175	660	0.539473684	0	FALSE
5	2	0	8	16	2	0.625	0	FALSE
7	1	0	0	8	21	0	0	FALSE
38	1	0	5	54	227	0	0	FALSE
10	1	0	1	11	45	0	0	FALSE
3	1	0	2	5	1	0	0	FALSE
12	1	0	4	12	66	0	0	FALSE
4	5	0	2	13	0	0.957746479	1	FALSE
3	1	1	6	6	3	0	0	FALSE
9	1	0	8	29	10	0	0	TRUE
8	4	0	6	27	24	0.907692308	2	FALSE
4	2	0	3	11	0	0.8	0	FALSE
3	1	0	3	11	1	0	0	FALSE
6	1	0	6	17	9	0	0	FALSE
15	3	0	6	35	19	0.409090909	1	FALSE
8	2	0	0	47	0	0.727272727	1	FALSE
1	1	0	2	1	0	0	0	FALSE
11	1	0	14	16	0	0	0	FALSE
5	1	0	0	5	10	0	0	FALSE
15	1	0	0	24	61	0	0	FALSE
7	4	0	0	8	0	0.857142857	0	FALSE
4	3	0	2	8	2	0.921052632	0	FALSE
1	1	0	0	2	0	0	0	FALSE
13	1	0	6	15	64	0	0	FALSE
9	3	0	2	16	0	0.714285714	2	FALSE
7	1	0	11	35	17	0	0	FALSE
1	1	0	16	1	0	0	0	FALSE
26	1	0	14	76	139	0	0	FALSE
10	3	0	10	56	25	0.857142857	1	FALSE
5	1	0	0	6	2	0	0	FALSE
7	1	0	0	16	0	0	0	FALSE
3	3	0	4	24	3	0.951219512	1	FALSE
7	3	1	0	11	19	0.869565217	0	FALSE
21	1	0	7	71	122	0	0	FALSE
3	1	0	2	3	3	0	0	FALSE
32	1	2	0	63	0	0	0	FALSE
25	2	0	11	55	6	0.488888889	1	FALSE
20	1	0	0	53	48	0	0	FALSE
13	1	1	13	32	60	0	0	FALSE
5	3	1	0	8	4	0.944444444	0	FALSE
33	1	3	14	77	488	0	0	FALSE
44	4	6	11	102	844	0.575757576	1	FALSE
3	1	0	6	9	0	0	0	FALSE
32	3	0	2	45	426	0.655172414	2	FALSE
4	2	0	9	18	0	0.666666667	1	FALSE
14	2	0	9	57	0	0.773584906	0	FALSE
14	1	0	3	29	13	0	0	FALSE
0	1	0	0	0	0	0	0	FALSE
2	1	0	4	14	1	0	0	FALSE
8	4	0	3	17	28	0.901639344	0	FALSE
2	1	0	1	14	1	0	0	FALSE
6	1	0	14	29	0	0	0	FALSE
4	1	0	3	20	0	0	0	FALSE
21	1	0	1	55	68	0	0	FALSE
8	1	0	0	20	6	0	0	FALSE
11	2	0	2	15	37	0.545454545	1	FALSE
1	1	0	17	1	0	0	0	FALSE
2	2	0	5	11	1	0.916666667	0	FALSE
53	1	0	14	121	884	0	0	FALSE
10	1	0	7	10	45	0	0	FALSE
20	1	0	11	61	154	0	0	FALSE
5	4	0	1	24	2	0.953488372	3	FALSE
40	2	0	11	111	380	0.24	1	FALSE
1	1	0	0	2	0	0	0	FALSE
7	1	0	0	16	0	0	0	FALSE
8	2	0	9	11	16	0.642857143	0	FALSE
11	1	0	2	19	37	0	0	FALSE
4	1	0	0	4	6	0	0	FALSE
5	1	0	3	10	10	0	0	FALSE
3	1	0	0	3	3	0	0	FALSE
1	1	0	0	2	0	0	0	FALSE
8	2	0	0	37	0	0.538461538	0	FALSE
25	1	11	19	41	272	0	0	FALSE
8	2	0	3	15	0	0.631578947	0	FALSE
15	2	0	15	55	71	0.606060606	0	FALSE
3	1	0	7	3	3	0	0	FALSE
11	1	0	9	20	29	0	0	FALSE
6	1	0	1	27	15	0	0	FALSE
21	3	3	7	44	2	0.649122807	1	FALSE
8	1	9	0	18	28	0	0	FALSE
36	1	0	11	94	464	0	0	FALSE
2	1	0	2	11	1	0	0	FALSE
3	1	0	6	6	3	0	0	FALSE
10	2	0	0	20	0	0.5	0	FALSE
37	1	1	8	68	0	0	0	TRUE
2	1	0	1	42	1	0	0	FALSE
4	1	0	6	18	0	0	0	FALSE
9	1	0	1	15	36	0	0	FALSE
39	2	1	26	118	433	0.446153846	1	FALSE
3	1	0	5	25	0	0	0	FALSE
5	3	0	5	10	0	0.906976744	0	FALSE
3	2	0	7	22	0	0.846153846	0	FALSE
80	2	0	28	231	2670	0.469387755	1	TRUE
14	1	0	29	14	91	0	0	FALSE
2	1	0	5	6	1	0	0	FALSE
34	2	0	11	94	439	0.684210526	1	FALSE
3	2	0	2	8	0	0.333333333	0	FALSE
69	1	2	15	164	1874	0	0	FALSE
3	4	0	109	6	3	1	0	FALSE
11	1	0	3	15	1	0	0	TRUE
1	3	0	1	2	0	1	0	FALSE
4	5	0	2	11	0	0.957746479	1	FALSE
9	1	0	8	26	32	0	0	FALSE
3	1	0	0	3	3	0	0	FALSE
9	3	0	12	66	0	0.895522388	0	FALSE
5	1	0	34	5	10	0	0	FALSE
52	1	0	25	71	0	0	0	TRUE
18	1	0	21	18	153	0	0	FALSE
10	2	0	0	46	31	0.5	2	FALSE
6	1	0	16	49	9	0	0	TRUE
3	3	0	2	7	0	0.909090909	2	FALSE
13	1	0	16	13	78	0	0	FALSE
4	1	0	2	16	4	0	0	FALSE
12	2	0	4	45	26	0.84057971	1	FALSE
2	1	0	0	2	1	0	0	FALSE
8	1	0	25	14	22	0	0	FALSE
2	2	0	3	10	1	0.976190476	1	FALSE
9	1	0	2	10	36	0	0	FALSE
3	2	0	6	17	1	0.846153846	0	FALSE
3	1	3	0	4	3	0	0	FALSE
2	2	1	2	5	1	0.976190476	0	FALSE
2	2	1	0	4	1	0.666666667	0	FALSE
20	2	0	4	52	114	0.55	1	FALSE
35	1	0	4	87	573	0	0	FALSE
3	1	0	5	8	3	0	0	FALSE
38	1	0	7	85	0	0	0	FALSE
6	5	0	2	18	3	0.951923077	1	FALSE
7	4	0	4	12	11	0.85	1	FALSE
6	1	0	9	18	9	0	0	FALSE
2	1	0	5	5	0	0	0	FALSE
26	1	0	7	66	0	0	0	FALSE
3	1	0	4	4	3	0	0	FALSE
24	2	0	17	67	98	0.3125	1	TRUE
4	1	0	10	17	0	0	0	FALSE
2	2	0	2	4	0	0.916666667	0	FALSE
29	1	0	9	67	316	0	0	FALSE
7	1	0	6	15	9	0	0	TRUE
11	2	0	14	37	13	0.842105263	1	FALSE
3	3	0	4	8	3	0.951219512	1	FALSE
9	2	0	38	15	0	0.529411765	0	TRUE
34	2	0	11	113	411	0.384615385	0	FALSE
2	1	0	2	11	1	0	0	FALSE
3	1	0	5	6	0	0	1	FALSE
4	1	0	2	10	0	0	0	FALSE
21	1	0	5	75	118	0	0	FALSE
1	1	0	3	1	0	0	0	FALSE
3	1	8	12	4	1	0	0	FALSE
16	1	0	4	22	68	0	0	FALSE
2	1	0	2	10	1	0	0	FALSE
11	2	0	0	46	39	0.4375	1	FALSE
11	1	0	3	36	5	0	0	FALSE
16	1	0	13	34	0	0	0	FALSE
28	1	0	34	181	20	0	0	TRUE
7	1	0	1	8	21	0	0	FALSE
62	2	0	11	143	1471	0.440366972	2	FALSE
12	1	0	1	16	14	0	0	FALSE
6	1	0	2	19	0	0	0	FALSE
2	4	0	4	6	1	0.975609756	1	FALSE
5	2	0	12	6	4	0.4	0	FALSE
2	1	1	0	3	1	0	0	FALSE
6	1	0	4	18	0	0	0	FALSE
2	2	0	7	28	0	0.923076923	1	FALSE
1	1	0	1	2	0	0	0	FALSE
3	1	0	0	3	3	0	0	FALSE
2	2	0	3	6	0	0.5	0	FALSE
46	1	0	25	133	1027	0	0	FALSE
3	1	1	0	4	3	0	0	FALSE
8	1	0	0	12	22	0	0	FALSE
131	1	0	79	311	6643	0	0	TRUE
66	2	0	17	174	1593	0.272727273	1	FALSE
2	1	0	2	4	1	0	0	FALSE
19	2	0	10	65	109	0.738461538	1	TRUE
18	2	2	5	59	113	0.333333333	0	TRUE
4	1	0	0	5	0	0	0	FALSE
28	1	0	2	40	96	0	0	FALSE
2	1	0	1	5	0	0	0	FALSE
3	1	0	1	3	3	0	0	FALSE
11	1	0	2	24	15	0	0	FALSE
47	1	0	20	177	739	0	0	FALSE
3	2	0	6	14	1	0.666666667	1	FALSE
12	2	0	10	55	36	0.803921569	0	FALSE
11	1	0	16	11	55	0	0	FALSE
9	2	0	3	78	24	0.80952381	2	FALSE
5	2	0	5	10	4	0.333333333	0	FALSE
2	4	0	2	4	1	1	0	TRUE
28	2	0	12	93	172	0.297297297	0	TRUE
3	1	0	0	3	3	0	0	FALSE
7	1	0	1	7	21	0	0	FALSE
2	1	0	2	13	1	0	0	FALSE
24	1	0	9	119	92	0	0	FALSE
4	1	0	7	9	4	0	0	FALSE
5	1	0	1	6	0	0	0	FALSE
2	1	0	1	15	1	0	0	FALSE
3	1	0	13	35	3	0	0	TRUE
24	1	0	18	68	156	0	0	TRUE
43	2	1	22	123	481	0.62037037	1	TRUE
3	2	0	6	12	1	0.5	0	FALSE
3	2	0	2	8	3	0.9375	0	FALSE
3	1	0	0	4	0	0	0	FALSE
9	2	0	6	28	0	0.6	0	FALSE
8	1	0	0	17	0	0	0	FALSE
24	1	0	36	157	20	0	0	FALSE
9	3	0	8	27	0	0.555555556	2	FALSE
2	1	0	2	4	1	0	0	FALSE
3	2	0	3	31	3	0.953488372	2	FALSE
1	1	0	5	1	0	0	0	FALSE
6	2	0	1	25	15	0.6875	1	FALSE
2	1	0	3	14	1	0	0	FALSE
3	3	0	5	8	3	0.951219512	0	FALSE
4	1	0	1	9	2	0	0	FALSE
11	1	0	13	11	55	0	0	FALSE
2	2	0	2	4	1	1	0	FALSE
31	1	1	20	72	249	0	0	FALSE
12	1	0	2	41	20	0	0	FALSE
12	1	0	9	18	54	0	0	FALSE
2	1	0	0	8	1	0	0	FALSE
12	3	0	3	33	0	0.760869565	2	FALSE
27	1	0	21	27	351	0	0	FALSE
13	1	0	2	52	30	0	0	FALSE
5	1	2	0	6	10	0	1	FALSE
12	1	0	8	23	0	0	0	FALSE
3	1	0	3	5	1	0	0	FALSE
4	5	0	2	13	0	0.957746479	1	FALSE
33	1	31	79	44	424	0	0	TRUE
4	3	0	3	8	6	0.928571429	0	FALSE
18	2	0	9	34	77	0.540540541	0	FALSE
1	1	0	12	1	0	0	0	FALSE
10	1	0	3	11	45	0	0	FALSE
20	1	0	2	29	92	0	0	FALSE
2	2	0	2	4	0	0.916666667	0	FALSE
4	1	0	1	25	2	0	0	FALSE
9	1	0	2	31	14	0	0	FALSE
3	2	0	7	12	1	0.666666667	1	FALSE
4	5	1	0	8	6	1	0	FALSE
4	1	0	5	16	4	0	0	FALSE
2	2	0	3	10	1	0.976190476	1	FALSE
16	1	0	23	98	54	0	0	TRUE
22	1	0	25	158	65	0	0	FALSE
2	4	0	5	5	1	0.975609756	0	FALSE
2	3	0	2	4	1	1	0	FALSE
25	1	0	0	25	300	0	0	FALSE
11	1	0	3	14	37	0	0	FALSE
3	2	1	0	5	1	0.5	0	FALSE
15	1	0	6	59	0	0	0	FALSE
19	1	0	9	34	83	0	0	FALSE
41	1	0	3	42	820	0	0	FALSE
3	1	0	5	17	0	0	0	FALSE
1	1	0	0	2	0	0	0	FALSE
2	1	0	3	12	1	0	0	FALSE
5	1	0	16	32	0	0	0	FALSE
10	3	0	1	15	21	0.863636364	0	FALSE
5	1	0	0	6	2	0	0	FALSE
1	1	0	0	1	0	0	0	FALSE
6	3	0	13	7	11	0.772727273	0	FALSE
2	2	0	10	15	0	0.5	0	FALSE
14	1	0	1	15	91	0	0	FALSE
2	4	0	4	5	1	0.975609756	1	FALSE
2	1	0	3	11	1	0	0	FALSE
11	3	0	4	27	55	0.727272727	1	FALSE
2	1	0	15	2	1	0	0	FALSE
5	2	0	5	19	6	0.625	0	FALSE
2	1	0	3	14	1	0	0	FALSE
57	1	0	42	187	0	0	0	TRUE
20	1	1	3	50	134	0	0	FALSE
15	1	0	0	15	105	0	0	FALSE
2	1	0	1	14	1	0	0	FALSE
61	3	0	28	162	1454	0.344444444	1	TRUE
8	2	0	3	32	0	0.538461538	0	FALSE
56	1	0	65	77	332	0	0	FALSE
9	2	0	0	37	22	0.538461538	2	FALSE
7	1	0	16	48	21	0	0	FALSE
32	1	0	9	61	432	0	0	TRUE
20	2	19	25	31	160	0.512820513	1	FALSE
5	1	0	11	37	8	0	0	FALSE
21	1	0	9	98	148	0	0	TRUE
9	1	1	2	13	6	0	0	FALSE
8	1	0	7	15	16	0	0	FALSE
1	1	0	2	2	0	0	0	FALSE
1	1	0	0	1	0	0	0	FALSE
8	2	0	3	15	0	0.631578947	0	FALSE
37	4	0	1	63	110	0.567901235	3	FALSE
7	1	0	1	11	7	0	0	FALSE
12	1	0	3	31	0	0	0	FALSE
14	2	0	5	47	9	0.720930233	2	FALSE
4	1	0	6	17	4	0	0	FALSE
5	2	0	1	11	0	0.333333333	0	FALSE
6	2	0	3	12	3	0.642857143	1	FALSE
9	1	1	1	20	12	0	0	FALSE
14	1	0	2	18	33	0	0	FALSE
8	1	0	4	28	16	0	0	FALSE
25	2	0	7	73	144	0.574074074	2	FALSE
9	2	0	0	13	24	0.636363636	0	FALSE
23	1	0	1	27	181	0	0	FALSE
49	1	0	10	113	238	0	0	FALSE
14	1	0	8	47	89	0	0	FALSE
2	1	0	1	17	1	0	0	FALSE
47	1	0	8	133	583	0	0	TRUE
6	1	0	3	27	9	0	0	FALSE
2	3	0	3	3	1	0.975	0	FALSE
1	6	0	1	7	0	1	0	FALSE
15	1	0	31	15	105	0	0	FALSE
6	1	0	0	7	15	0	0	FALSE
3	2	0	0	4	0	0.5	0	FALSE
7	1	0	2	19	11	0	0	FALSE
29	1	0	0	29	406	0	0	FALSE
30	2	5	25	110	281	0.416666667	1	TRUE
9	3	0	7	26	0	0.829787234	2	FALSE
17	1	0	0	17	136	0	0	FALSE
2	1	0	2	3	1	0	0	FALSE
8	5	0	2	16	0	0.906666667	1	FALSE
33	1	0	3	74	0	0	0	FALSE
8	1	0	5	38	6	0	0	FALSE
12	2	0	6	78	36	0.765957447	1	TRUE
2	1	0	4	14	1	0	0	FALSE
8	1	1	0	9	22	0	0	FALSE
20	1	1	0	25	108	0	0	FALSE
6	2	0	1	11	15	0.615384615	0	FALSE
9	1	3	12	16	34	0	0	FALSE
2	1	0	2	5	1	0	0	FALSE
8	1	0	8	26	20	0	0	FALSE
2	2	1	0	4	1	0.666666667	0	FALSE
6	1	0	0	7	15	0	0	FALSE
4	2	0	2	12	0	0.846153846	0	FALSE
2	2	0	4	7	1	0.916666667	0	FALSE
1	1	0	0	1	0	0	0	FALSE
2	1	6	0	3	1	0	0	FALSE
4	2	0	2	10	2	0.4	0	FALSE
15	2	0	18	96	7	0.461538462	1	FALSE
1	1	0	10	1	0	0	0	FALSE
3	3	0	5	6	3	0.96	1	FALSE
10	1	0	1	11	45	0	0	FALSE
4	3	0	0	28	0	0.928571429	1	FALSE
67	1	2	6	82	2141	0	0	FALSE
1	1	0	0	2	0	0	0	FALSE
15	2	0	3	16	0	0.222222222	0	FALSE
2	2	0	5	8	1	0.916666667	0	FALSE
9	1	0	5	16	0	0	0	FALSE
7	1	0	0	10	17	0	0	FALSE
2	1	0	2	11	1	0	0	FALSE
22	1	0	40	55	219	0	0	TRUE
9	2	0	2	20	0	0.555555556	1	FALSE
4	3	0	0	28	0	0.928571429	1	FALSE
1	1	0	35	1	0	0	0	FALSE
35	1	0	31	87	493	0	0	FALSE
12	1	0	16	73	0	0	0	FALSE
4	4	0	0	8	6	1	0	FALSE
4	1	0	3	4	6	0	0	FALSE
16	1	0	11	29	0	0	0	FALSE
14	1	2	14	45	33	0	0	FALSE
2	2	0	0	4	1	0.666666667	0	FALSE
18	1	0	9	43	29	0	0	FALSE
17	1	0	12	49	50	0	0	FALSE
11	1	0	12	11	55	0	0	FALSE
23	1	1	19	36	253	0	0	FALSE
31	1	0	22	31	465	0	0	FALSE
17	2	3	16	76	40	0.615384615	1	FALSE
8	1	0	0	9	28	0	0	FALSE
8	1	0	5	8	28	0	0	FALSE
6	1	0	0	6	15	0	0	FALSE
50	1	6	29	164	909	0	0	FALSE
23	2	0	19	112	115	0.761363636	1	FALSE
5	3	0	3	21	0	0.894736842	1	FALSE
2	1	0	0	2	1	0	0	FALSE
30	2	0	10	61	383	0.461538462	0	FALSE
22	1	1	9	83	225	0	1	TRUE
10	1	0	0	11	45	0	0	FALSE
8	1	0	8	16	16	0	0	FALSE
18	1	0	8	70	109	0	0	FALSE
4	2	0	6	8	6	0.625	0	FALSE
11	1	0	6	33	25	0	0	FALSE
10	3	0	6	66	23	0.75	2	FALSE
5	1	0	0	5	10	0	0	FALSE
3	2	0	7	19	0	0.923076923	0	FALSE
8	1	0	0	14	0	0	0	FALSE
4	1	0	1	9	0	0	0	FALSE
17	1	0	12	17	136	0	0	FALSE
13	1	0	11	75	48	0	0	FALSE
31	1	0	16	74	157	0	0	FALSE
3	1	1	0	4	3	0	0	FALSE
2	2	0	5	19	0	0.916666667	0	FALSE
2	1	0	6	7	1	0	0	FALSE
4	1	0	1	10	0	0	0	FALSE
1	1	0	0	2	0	0	0	FALSE
3	3	0	4	7	3	0.933333333	1	FALSE
2	1	0	5	2	1	0	0	FALSE
13	1	0	27	35	62	0	0	FALSE
1	1	0	0	1	0	0	0	FALSE
81	1	0	17	212	2914	0	0	TRUE
3	1	0	18	4	1	0	0	FALSE
4	2	0	9	10	0	0.8	0	FALSE
3	3	0	3	4	3	0.951219512	0	FALSE
2	1	0	0	4	1	0	0	FALSE
30	1	0	26	30	435	0	0	FALSE
4	2	0	4	22	0	0.846153846	2	FALSE
74	1	0	59	210	1483	0	0	TRUE
4	1	0	0	4	6	0	0	FALSE
30	2	0	11	79	301	0.416666667	1	FALSE
1	1	0	2	1	0	0	0	FALSE
12	1	0	7	21	20	0	0	FALSE
10	3	0	3	24	0	0.428571429	1	FALSE
13	5	0	2	25	44	0.891891892	1	FALSE
6	1	0	17	6	15	0	0	FALSE
10	1	0	6	34	27	0	0	FALSE
6	1	0	0	7	5	0	0	FALSE
7	1	0	1	13	0	0	0	FALSE
19	1	0	0	33	141	0	0	FALSE
4	1	0	2	10	0	0	0	FALSE
1	1	0	1	2	0	0	0	FALSE
2	1	0	2	11	1	0	0	FALSE
19	3	0	18	81	93	0.696428571	2	FALSE
46	1	0	33	78	787	0	0	FALSE
4	1	0	4	7	0	0	0	FALSE
6	1	0	0	39	13	0	0	FALSE
6	1	0	12	6	15	0	0	FALSE
2	1	0	3	14	1	0	0	FALSE
12	1	0	16	40	42	0	0	FALSE
2	4	0	4	6	1	0.975609756	1	FALSE
13	1	2	0	19	72	0	0	FALSE
1	1	0	0	2	0	0	0	FALSE
7	1	0	5	16	13	0	0	FALSE
43	1	0	17	159	567	0	0	FALSE
14	2	0	5	51	25	0.720930233	1	FALSE
3	1	0	3	11	3	0	0	FALSE
14	2	1	14	56	41	0.8	2	TRUE
10	1	0	6	21	3	0	0	FALSE
4	3	0	2	5	4	0.981818182	2	FALSE
36	1	0	21	136	260	0	0	TRUE
10	1	0	10	43	0	0	0	FALSE
4	1	0	0	5	0	0	0	FALSE
1	1	0	0	1	0	0	0	FALSE
7	1	2	8	22	15	0	0	FALSE
31	1	0	18	50	255	0	0	FALSE
3	2	0	8	11	0	0.846153846	1	FALSE
2	1	0	0	2	1	0	0	FALSE
16	1	1	0	17	120	0	0	FALSE
9	1	0	5	9	36	0	0	FALSE
3	3	0	4	8	3	0.951219512	1	FALSE
7	1	0	7	9	7	0	0	TRUE
2	3	10	12	3	1	0.975	0	FALSE
1	1	0	20	1	0	0	0	FALSE
2	1	0	5	7	1	0	0	FALSE
27	3	0	19	104	237	0.722222222	0	FALSE
1	1	0	3	2	0	0	0	FALSE
23	1	0	9	48	193	0	0	TRUE
8	2	0	9	38	0	0.872340426	0	FALSE
19	1	0	3	32	79	0	0	FALSE
2	1	0	2	13	1	0	0	FALSE
30	2	0	11	66	311	0.631578947	2	FALSE
4	3	0	3	8	6	0.928571429	0	FALSE
11	2	0	3	28	47	0.785714286	1	FALSE
23	1	0	7	38	155	0	0	FALSE
5	2	0	6	33	0	0.7	1	FALSE
2	1	0	0	2	1	0	0	FALSE
27	2	2	0	54	351	0.543859649	0	FALSE
3	1	0	2	13	0	0	0	FALSE
9	1	0	9	13	30	0	0	FALSE
9	2	0	9	49	8	0.533333333	0	FALSE
8	1	0	7	22	12	0	0	FALSE
3	2	0	3	8	1	0.666666667	1	FALSE
4	3	0	5	11	4	0.928571429	1	FALSE
3	1	0	1	7	0	0	0	FALSE
15	1	1	0	27	73	0	0	FALSE
5	2	0	11	41	8	0.869565217	0	TRUE
13	4	16	19	54	22	0.838235294	1	FALSE
12	1	0	1	20	62	0	0	FALSE
21	2	0	5	66	114	0.558139535	0	FALSE
1	1	0	2	2	0	0	0	FALSE
6	2	0	8	25	0	0.2	0	FALSE
1	1	0	0	1	0	0	0	FALSE
31	4	0	5	69	451	0.6375	2	FALSE
2	2	0	3	4	0	0.5	0	FALSE
11	3	0	2	22	0	0.9	1	FALSE
3	3	0	3	13	3	0.954545455	1	FALSE
10	2	0	10	30	35	0.923076923	2	TRUE
5	1	0	0	33	10	0	0	FALSE
7	2	0	0	32	21	0.538461538	1	FALSE
14	2	0	11	59	59	0.48	1	FALSE
21	1	0	12	95	124	0	0	TRUE
5	2	0	6	20	0	0.888888889	0	FALSE
1	1	0	0	1	0	0	0	FALSE
2	4	0	4	5	1	0.975609756	1	FALSE
1	2	0	1	2	0	1	0	FALSE
17	1	0	1	22	0	0	0	FALSE
90	1	0	26	158	3537	0	0	FALSE
5	2	0	7	13	10	0.5	0	FALSE
2	1	0	1	3	1	0	0	FALSE
16	1	0	15	16	120	0	0	FALSE
2	4	0	5	5	1	0.975609756	0	FALSE
8	1	0	2	18	2	0	0	FALSE
10	2	0	4	21	0	0.897058824	1	FALSE
22	3	1	11	58	125	0.661016949	1	FALSE
2	2	0	5	13	1	0.916666667	0	FALSE
24	3	0	2	46	0	0.625	1	FALSE
1	1	0	2	2	0	0	0	FALSE
2	4	0	0	4	1	1	0	FALSE
34	1	0	0	67	0	0	0	FALSE
2	2	1	0	4	1	0.9	0	FALSE
2	1	0	1	7	1	0	0	FALSE
14	1	0	20	72	41	0	0	FALSE
6	2	3	0	7	15	0.444444444	0	FALSE
1	1	0	0	1	0	0	0	FALSE
53	1	0	33	113	1152	0	0	TRUE
7	1	0	7	24	13	0	0	FALSE
10	2	2	8	34	25	0.714285714	0	FALSE
11	1	0	1	12	55	0	0	FALSE
12	1	0	14	38	14	0	0	FALSE
8	2	0	3	11	12	0.416666667	1	FALSE
121	1	0	63	121	7260	0	0	FALSE
11	2	0	9	53	0	0.82	0	FALSE
2	1	0	0	2	1	0	0	FALSE
36	1	0	23	76	210	0	0	TRUE
