# Supplementary material for: Inheritance metrics feats in unsupervised learning to classify unlabeled datasets and clusters in fault prediction
Source: PeerJ Comput Sci. 2021 Oct 29;7:e722. doi: 10.7717/peerj-cs.722 (PMC8576544; doi:10.7717/peerj-cs.722)
Supplement: Supplemental Information 8 — The dataset contains eight software metrics. [file peerj-cs-07-722-s008.csv]

wmc	dit	noc	cbo	rfc	lcom	mfa	ic	bug
13	1	0	4	49	64	0	0	TRUE
1	1	0	3	1	0	0	0	TRUE
9	1	0	8	12	0	0	1	TRUE
4	3	18	20	16	6	0.926829268	0	TRUE
4	4	0	6	6	2	0.975903614	0	TRUE
3	1	0	10	46	3	0	0	TRUE
6	4	0	35	46	3	0.938271605	2	TRUE
33	4	3	46	76	472	0.801470588	3	TRUE
57	1	5	100	125	1198	0	0	TRUE
28	3	0	42	61	370	0.564516129	1	TRUE
3	3	0	6	7	1	0.953488372	1	TRUE
3	4	0	13	5	3	1	0	TRUE
6	3	0	28	60	0	0.918032787	1	TRUE
15	1	0	14	26	1	0	0	TRUE
11	2	0	7	29	53	0.714285714	1	TRUE
8	3	0	13	28	0	0.965517241	2	TRUE
1	1	0	1	2	0	0	0	TRUE
3	3	0	6	7	3	0.952380952	1	TRUE
3	4	0	19	22	3	0.979591837	3	TRUE
10	1	0	12	48	25	0	0	TRUE
4	3	0	1	15	6	0.926829268	0	TRUE
2	3	0	0	3	1	0.974358974	0	TRUE
14	3	0	30	79	79	0.821917808	2	TRUE
2	1	0	7	24	1	0	0	TRUE
9	1	0	19	59	16	0	0	TRUE
20	3	2	35	72	120	0.759493671	1	TRUE
16	4	0	37	79	10	0.829545455	2	TRUE
7	4	0	16	22	0	0.926829268	2	TRUE
2	3	0	4	4	1	0.976190476	1	TRUE
3	2	0	3	5	3	0.5	0	FALSE
138	2	0	114	428	8413	0.086666667	1	TRUE
13	4	3	13	19	64	0.878787879	2	TRUE
13	1	0	3	49	64	0	0	TRUE
22	3	2	27	47	189	0.903225806	2	TRUE
7	1	0	5	21	0	0	0	TRUE
9	1	0	3	20	36	0	0	TRUE
8	1	0	5	66	0	0	0	TRUE
18	2	21	83	44	117	0.76056338	1	TRUE
2	4	0	2	4	1	0.976190476	0	TRUE
2	4	0	5	7	1	0.976190476	0	TRUE
7	1	0	10	21	3	0	0	TRUE
7	4	0	19	38	7	0.941176471	3	TRUE
27	3	0	6	51	0	0.882882883	2	TRUE
2	1	0	13	31	0	0	0	TRUE
24	3	0	27	83	148	0.722891566	2	TRUE
4	1	0	2	6	0	0	0	TRUE
14	1	0	10	36	49	0	0	TRUE
1	1	1	8	2	0	0	0	TRUE
11	2	0	4	21	23	0.565217391	1	TRUE
4	3	0	1	15	6	0.926829268	0	TRUE
2	3	0	0	3	1	0.974358974	0	TRUE
25	3	0	8	51	190	0.875647668	2	TRUE
1	1	0	6	1	0	0	0	TRUE
4	1	0	5	4	6	0	0	TRUE
4	5	0	0	8	6	0.963855422	0	TRUE
1	1	0	4	1	0	0	0	TRUE
2	4	0	7	13	1	0.995260664	2	TRUE
2	3	0	0	3	1	0.974358974	0	TRUE
11	2	0	5	26	0	0.565217391	1	TRUE
3	1	0	6	3	3	0	0	TRUE
2	4	0	2	4	1	0.976190476	0	TRUE
2	5	0	3	3	1	1	0	TRUE
2	4	0	2	4	1	0.976190476	0	TRUE
13	4	1	17	52	40	0.946902655	4	TRUE
14	4	1	4	31	21	0.75	2	TRUE
22	2	0	42	54	199	0.622641509	2	TRUE
13	1	0	5	49	64	0	0	TRUE
7	2	0	3	19	0	0.684210526	1	TRUE
10	3	4	124	15	27	0.8875	0	TRUE
1	4	0	1	2	0	1	0	TRUE
2	1	0	1	17	1	0	0	TRUE
1	6	0	1	2	0	1	0	TRUE
7	6	5	12	15	1	0.962406015	2	TRUE
3	3	0	0	4	3	0.95	0	TRUE
2	3	0	0	3	1	0.974358974	0	TRUE
11	1	1	2	20	53	0	0	TRUE
8	2	0	4	11	0	0.722222222	1	TRUE
12	1	0	83	12	66	0	0	TRUE
14	1	0	3	21	31	0	0	TRUE
5	3	0	17	28	0	0.933333333	1	TRUE
4	5	0	4	6	0	0.986486486	0	TRUE
2	4	0	4	6	1	0.976190476	0	TRUE
11	1	1	3	20	53	0	0	TRUE
2	1	0	10	4	1	0	0	TRUE
2	4	0	5	7	1	0.976190476	0	TRUE
2	4	0	4	6	1	0.976190476	0	TRUE
11	3	0	16	42	15	0.951456311	2	TRUE
2	1	0	2	3	0	0	0	TRUE
7	1	0	29	17	0	0	0	TRUE
7	2	0	2	18	1	0.6	1	TRUE
13	1	0	3	49	64	0	0	TRUE
2	4	0	4	6	1	0.976190476	0	TRUE
9	5	0	10	29	36	0.963800905	4	TRUE
11	1	0	8	15	0	0	0	TRUE
8	2	0	6	25	0	0.65	1	TRUE
2	4	0	1	3	1	0.976190476	0	TRUE
3	4	0	22	24	0	0.979591837	3	TRUE
11	3	0	31	57	0	0.87654321	2	TRUE
4	1	0	4	13	0	0	0	TRUE
4	3	0	1	15	6	0.926829268	0	TRUE
6	3	0	4	11	9	0.975124378	2	TRUE
3	4	0	8	11	0	0.979591837	3	TRUE
2	5	0	4	4	1	1	0	TRUE
45	2	0	11	147	580	0.232142857	0	TRUE
27	1	1	12	88	341	0	0	TRUE
4	1	0	4	16	0	0	0	TRUE
22	1	1	5	38	67	0	0	TRUE
9	2	0	9	23	36	0.529411765	0	TRUE
18	1	0	45	41	0	0	0	TRUE
81	6	0	58	233	3062	0.721428571	3	TRUE
2	4	0	2	4	1	0.976190476	0	TRUE
4	3	0	1	15	6	0.926829268	0	TRUE
2	4	0	5	7	1	0.976190476	0	TRUE
1	4	0	3	2	0	1	0	TRUE
10	1	0	57	18	17	0	1	TRUE
9	3	0	21	46	6	0.960784314	2	TRUE
4	3	0	19	31	0	0.949152542	1	TRUE
9	4	7	15	23	6	0.857142857	3	TRUE
10	3	1	26	18	3	0.91025641	2	TRUE
16	5	0	22	55	36	0.899280576	2	TRUE
11	1	0	13	45	0	0	0	TRUE
2	3	0	0	3	1	0.974358974	0	TRUE
3	1	0	10	4	0	0	0	TRUE
2	3	0	4	5	1	0.976190476	1	TRUE
1	4	0	0	2	0	1	0	TRUE
5	3	0	15	40	4	0.9375	2	TRUE
25	1	0	4	71	254	0	0	TRUE
73	2	0	41	162	2302	0.191011236	1	TRUE
2	4	0	10	10	1	0.989690722	2	TRUE
11	1	1	2	20	53	0	0	TRUE
1	2	0	8	2	0	0	0	TRUE
20	2	0	42	46	184	0.634615385	2	TRUE
5	1	0	11	22	0	0	0	TRUE
8	1	0	14	69	12	0	0	TRUE
5	2	0	5	12	0	0.75	0	TRUE
21	1	0	10	66	172	0	0	TRUE
5	2	0	1	18	10	0.888888889	1	TRUE
10	2	0	3	15	5	0.590909091	1	TRUE
8	3	0	26	58	6	0.895522388	2	TRUE
29	1	0	23	44	0	0	0	TRUE
2	5	0	5	8	1	0.98245614	1	TRUE
35	3	0	14	77	323	0.859649123	0	TRUE
44	3	0	9	97	742	0.730263158	2	TRUE
1	3	0	1	2	0	1	0	TRUE
4	3	0	1	15	6	0.926829268	0	TRUE
5	1	0	6	9	0	0	0	TRUE
4	3	2	18	15	6	0.926829268	0	TRUE
2	3	0	0	3	1	0.974358974	0	TRUE
4	3	0	1	15	6	0.926829268	0	TRUE
5	3	0	21	33	0	0.933333333	2	TRUE
2	4	0	10	10	1	0.989690722	2	TRUE
11	3	0	11	19	35	0.951456311	2	TRUE
9	2	0	9	23	36	0.529411765	0	TRUE
2	4	0	5	7	1	0.976190476	0	TRUE
2	3	0	0	3	1	0.974358974	0	TRUE
2	6	0	5	12	1	0.984615385	1	TRUE
3	2	2	5	4	3	0.942857143	0	TRUE
5	4	0	9	31	2	0.981308411	1	TRUE
6	1	0	3	16	0	0	0	TRUE
3	1	0	5	12	0	0	0	TRUE
11	1	1	2	20	53	0	0	TRUE
2	4	0	1	3	1	0.975	0	TRUE
10	6	0	30	48	1	0.925233645	4	TRUE
2	3	0	0	3	1	0.974358974	0	TRUE
3	4	0	8	16	3	0.975903614	2	TRUE
4	4	0	9	16	6	0.986363636	3	TRUE
3	4	0	36	5	0	0.944444444	0	TRUE
6	4	0	18	22	15	0.981900452	3	TRUE
7	4	0	12	18	0	0.931034483	3	TRUE
18	3	1	21	43	55	0.825581395	2	TRUE
13	2	0	6	31	14	0.541666667	1	TRUE
2	4	0	6	15	1	0.979591837	1	TRUE
2	4	0	6	10	1	0.979591837	1	TRUE
44	1	0	14	94	830	0	0	TRUE
9	2	0	6	25	0	0.619047619	1	TRUE
39	4	0	18	119	617	0.712121212	2	TRUE
111	1	0	13	150	5301	0	0	TRUE
12	3	0	37	50	0	0.865853659	2	TRUE
0	1	0	1	0	0	0	0	TRUE
8	6	0	26	43	0	0.933962264	4	TRUE
19	2	0	41	47	151	0.647058824	2	TRUE
2	1	1	3	4	1	0	0	TRUE
3	2	0	3	5	3	0.5	0	FALSE
6	1	0	1	16	0	0	0	TRUE
10	1	0	48	10	45	0	0	TRUE
93	1	2	5	94	4278	0	0	TRUE
14	1	20	22	21	53	0	0	TRUE
4	4	0	17	17	0	0.96969697	3	TRUE
2	3	0	0	3	1	0.974358974	0	TRUE
7	3	4	9	15	0	0.97029703	0	TRUE
9	5	4	12	23	6	0.875	4	TRUE
3	1	0	13	19	3	0	0	TRUE
21	1	0	18	73	102	0	0	TRUE
6	5	0	2	11	15	1	0	TRUE
2	3	0	0	3	1	0.974358974	0	TRUE
5	3	0	8	12	8	0.904761905	1	TRUE
111	2	1	21	136	6045	0.470873786	0	TRUE
27	2	3	8	49	209	0.783783784	1	TRUE
14	3	0	24	39	23	0.745098039	2	TRUE
2	4	0	8	11	1	0.979591837	1	TRUE
8	2	0	2	14	0	0.65	1	TRUE
2	3	0	0	3	1	0.974358974	0	TRUE
19	1	0	11	51	37	0	0	TRUE
1	3	2	3	2	0	1	0	TRUE
16	1	3	7	42	106	0	0	TRUE
2	4	0	10	17	1	0.979591837	2	TRUE
21	1	2	52	28	190	0	0	TRUE
3	1	0	0	9	1	0	0	TRUE
11	1	1	2	20	53	0	0	TRUE
5	3	0	25	32	0	0.933333333	1	TRUE
10	3	0	20	54	11	0.869565217	3	TRUE
1	1	0	1	2	0	0	0	TRUE
11	5	0	16	23	37	0.93877551	2	TRUE
4	5	0	5	10	6	0.9765625	1	TRUE
25	1	0	50	25	300	0	0	TRUE
15	1	0	3	21	0	0	0	TRUE
5	2	0	6	7	4	0.555555556	0	TRUE
5	1	0	4	6	0	0	0	TRUE
20	1	0	15	22	8	0	0	TRUE
11	1	1	2	20	53	0	0	TRUE
3	1	0	1	4	0	0	0	TRUE
29	3	24	64	152	128	0.731958763	3	TRUE
5	4	0	17	19	10	0.96	3	TRUE
5	5	0	8	8	10	0.9765625	1	TRUE
9	3	0	22	44	36	0.813953488	1	TRUE
22	1	0	2	56	139	0	0	TRUE
9	2	0	4	24	0	0.619047619	1	TRUE
1	5	3	7	2	0	1	0	TRUE
27	4	2	21	53	257	0.747572816	1	TRUE
3	2	0	3	5	3	0.5	0	FALSE
13	1	0	5	49	64	0	0	TRUE
3	3	0	7	7	3	0.953488372	1	TRUE
2	4	0	17	25	1	0.987012987	2	TRUE
7	2	0	6	29	0	0.8	1	TRUE
7	5	0	5	18	0	0.978417266	3	TRUE
1	1	0	0	2	0	0	0	TRUE
36	1	0	8	102	0	0	0	TRUE
7	1	0	25	49	5	0	0	TRUE
13	1	5	43	14	78	0	0	TRUE
15	1	0	24	44	43	0	0	TRUE
3	3	0	4	4	3	0.95	1	TRUE
18	3	0	45	93	89	0.767123288	2	TRUE
56	2	1	22	84	714	0.363636364	1	TRUE
10	1	0	6	31	3	0	0	TRUE
5	4	0	15	31	10	0.981900452	4	TRUE
7	2	0	5	31	13	0.85	1	TRUE
28	1	0	54	49	268	0	1	TRUE
3	1	0	13	17	3	0	0	TRUE
2	3	0	0	3	1	0.974358974	0	TRUE
4	3	0	1	15	6	0.926829268	0	TRUE
12	1	0	1	26	0	0	0	FALSE
7	3	0	24	34	0	0.934210526	2	TRUE
4	3	0	1	15	6	0.926829268	0	TRUE
6	1	0	8	18	0	0	0	TRUE
2	3	0	0	3	1	0.974358974	0	TRUE
9	1	0	11	9	36	0	0	TRUE
31	4	0	10	59	117	0.802721088	4	TRUE
9	1	0	3	24	0	0	0	TRUE
9	1	0	1	18	36	0	0	TRUE
11	1	0	19	11	55	0	0	TRUE
2	3	0	9	11	1	0.97826087	1	TRUE
11	1	1	2	20	53	0	0	TRUE
8	4	0	11	28	16	0.966507177	2	TRUE
8	3	0	14	38	0	0.922077922	2	TRUE
9	2	7	19	15	36	0.789473684	1	TRUE
2	2	0	7	12	0	0.954545455	0	TRUE
4	3	0	1	15	6	0.926829268	0	TRUE
5	3	0	7	23	8	0.904761905	0	TRUE
8	3	0	23	59	2	0.888888889	1	TRUE
10	1	0	1	10	45	0	0	TRUE
5	4	3	17	21	0	0.96969697	3	TRUE
4	3	0	1	15	6	0.926829268	0	TRUE
4	3	0	1	15	6	0.926829268	0	TRUE
14	1	0	13	33	43	0	0	TRUE
2	3	0	0	3	1	0.974358974	0	TRUE
9	5	0	21	54	30	0.967611336	3	TRUE
2	4	0	5	7	1	0.976190476	0	TRUE
11	1	1	2	20	53	0	0	TRUE
20	1	0	2	41	130	0	0	TRUE
8	1	0	1	12	0	0	0	TRUE
3	3	0	6	7	3	0.953488372	2	TRUE
4	3	0	1	15	6	0.926829268	0	TRUE
4	4	0	12	13	6	0.96969697	2	TRUE
6	1	0	4	17	0	0	0	TRUE
61	1	0	11	77	714	0	0	TRUE
5	1	0	3	18	8	0	0	TRUE
11	1	0	9	29	7	0	0	TRUE
2	1	0	2	3	1	0	0	FALSE
20	1	1	5	22	0	0	0	TRUE
15	1	0	7	25	49	0	0	TRUE
2	3	0	0	3	1	0.974358974	0	TRUE
7	2	0	13	20	0	0.5	0	TRUE
11	2	4	11	20	0	0.75	1	TRUE
42	2	7	147	68	819	0.428571429	2	TRUE
9	1	0	21	33	36	0	0	TRUE
4	5	0	9	9	6	0.978723404	2	TRUE
6	1	2	6	25	3	0	0	TRUE
1	1	0	1	1	0	0	0	TRUE
8	1	0	7	14	26	0	0	TRUE
2	1	0	1	3	1	0	0	TRUE
2	4	0	5	7	1	0.979591837	1	TRUE
6	1	2	7	7	15	0	0	TRUE
7	1	0	1	8	21	0	0	TRUE
1	1	0	0	2	0	0	0	TRUE
37	1	1	8	57	440	0	0	TRUE
4	3	2	17	5	6	0.959459459	2	TRUE
38	5	1	34	112	277	0.826732673	2	TRUE
2	3	0	0	3	1	0.974358974	0	TRUE
3	5	0	14	33	1	0.98245614	1	TRUE
9	2	0	2	15	0	0.619047619	1	TRUE
40	1	0	19	123	340	0	0	TRUE
3	2	26	36	9	3	0.964285714	1	TRUE
4	1	0	9	28	2	0	0	TRUE
4	3	0	1	15	6	0.926829268	0	TRUE
21	3	0	4	49	0	0.5	1	TRUE
4	3	0	6	15	6	0.959459459	2	TRUE
4	1	0	3	8	0	0	0	TRUE
4	3	0	1	15	6	0.926829268	0	TRUE
12	1	0	1	12	66	0	0	TRUE
4	3	0	1	15	6	0.926829268	0	TRUE
3	2	2	3	7	0	0.75	0	TRUE
2	4	0	7	6	1	0.989690722	2	TRUE
6	7	1	8	16	0	0.97080292	4	TRUE
8	5	0	4	10	28	0.951048951	3	TRUE
7	3	0	15	25	0	0.903225806	1	TRUE
12	2	0	5	20	24	0.653846154	1	TRUE
3	3	0	4	4	3	0.95	1	TRUE
19	3	1	24	85	91	0.91588785	2	TRUE
7	3	0	13	53	1	0.571428571	2	TRUE
5	1	0	4	22	6	0	0	TRUE
4	3	0	1	15	6	0.926829268	0	TRUE
1	4	0	1	2	0	1	0	TRUE
20	2	0	9	39	34	0.40625	1	TRUE
2	3	0	0	3	1	0.974358974	0	TRUE
8	2	1	4	21	0	0.65	1	TRUE
6	1	0	1	11	0	0	0	TRUE
2	1	0	6	2	1	0	0	TRUE
5	1	0	6	16	4	0	0	TRUE
3	4	0	11	15	3	0.979591837	3	TRUE
2	4	0	6	18	1	0.995260664	3	TRUE
1	1	0	8	1	0	0	0	TRUE
7	2	0	4	23	21	0.25	0	TRUE
2	1	0	0	4	1	0	0	TRUE
17	1	0	4	54	50	0	0	TRUE
16	4	1	12	41	12	0.607142857	1	TRUE
7	1	0	9	25	0	0	0	TRUE
2	4	0	5	5	1	0.979591837	1	TRUE
2	5	0	6	8	1	0.995327103	1	TRUE
2	5	0	6	8	1	0.98245614	1	TRUE
1	6	0	1	2	0	1	0	TRUE
7	1	0	20	7	21	0	0	TRUE
7	3	0	9	16	9	0.97029703	2	TRUE
11	1	0	2	18	19	0	0	TRUE
18	1	0	63	65	81	0	0	TRUE
76	4	2	24	192	2368	0.562874251	2	TRUE
3	3	0	7	7	3	0.953488372	1	TRUE
20	3	0	57	109	130	0.746666667	1	TRUE
12	4	1	16	48	18	0.948356808	2	TRUE
4	2	0	17	7	0	0.8	0	TRUE
4	4	0	5	6	4	0.964285714	0	TRUE
1	3	0	12	2	0	1	0	TRUE
5	2	10	24	17	10	0.931034483	1	TRUE
6	3	0	39	72	0	0.918032787	2	TRUE
13	1	0	3	49	64	0	0	TRUE
5	5	1	18	77	10	0.98156682	4	TRUE
14	6	0	11	32	0	0.914285714	4	TRUE
5	2	1	6	13	4	0.666666667	0	TRUE
17	5	0	13	97	20	0.92195122	2	TRUE
21	1	1	5	23	0	0	0	TRUE
30	5	0	2	83	319	0.940206186	3	TRUE
7	1	0	10	115	21	0	0	TRUE
1	1	0	1	1	0	0	0	TRUE
11	2	0	3	26	0	0.583333333	1	TRUE
19	1	0	1	19	171	0	0	TRUE
8	4	0	15	27	0	0.925531915	2	TRUE
3	1	4	5	14	3	0	0	TRUE
2	1	0	10	14	0	0	0	TRUE
8	4	0	40	70	8	0.915662651	3	TRUE
0	1	0	1	0	0	0	0	TRUE
4	3	0	12	12	6	0.949152542	1	TRUE
1	1	0	3	1	0	0	0	TRUE
2	4	0	6	8	1	0.979591837	1	TRUE
4	3	0	1	15	6	0.926829268	0	TRUE
45	1	0	3	84	990	0	0	TRUE
11	3	0	9	22	29	0.951456311	2	TRUE
10	2	0	3	23	0	0.590909091	1	TRUE
8	4	1	11	50	22	0.967741935	1	TRUE
3	1	0	6	6	3	0	0	TRUE
11	4	0	24	48	0	0.879518072	2	TRUE
10	2	0	3	20	0	0.590909091	1	TRUE
54	1	0	16	115	277	0	0	TRUE
2	1	0	4	5	1	0	0	TRUE
4	3	0	1	15	6	0.926829268	0	TRUE
0	1	0	4	0	0	0	0	TRUE
1	1	0	0	1	0	0	0	TRUE
11	1	0	1	15	0	0	0	TRUE
3	4	0	15	14	0	0.979591837	3	TRUE
2	1	0	4	2	1	0	0	TRUE
5	3	0	29	45	4	0.933333333	1	TRUE
1	1	0	1	1	0	0	0	TRUE
23	3	0	15	74	113	0.476190476	1	TRUE
8	1	0	1	23	10	0	0	TRUE
9	2	0	9	23	36	0.529411765	0	TRUE
2	1	0	55	2	1	0	0	TRUE
3	4	0	21	26	0	0.979591837	3	TRUE
2	4	0	10	12	1	0.989690722	2	TRUE
3	4	0	17	19	1	0.979591837	3	TRUE
13	1	0	5	49	64	0	0	TRUE
12	3	0	20	41	14	0.946859903	2	TRUE
4	3	0	1	15	6	0.926829268	0	TRUE
11	3	0	18	43	0	0.8875	2	TRUE
13	1	0	2	27	0	0	0	TRUE
3	7	0	15	26	0	0.985185185	3	TRUE
2	4	1	9	14	1	0.995260664	2	TRUE
3	3	0	7	7	3	0.953488372	1	TRUE
24	1	0	5	30	0	0	0	TRUE
9	2	0	9	23	36	0.529411765	0	TRUE
4	2	0	7	24	0	0.727272727	1	TRUE
122	3	0	16	346	0	0.63190184	1	TRUE
10	1	0	1	14	0	0	0	TRUE
2	3	0	0	3	1	0.974358974	0	TRUE
2	1	0	2	2	1	0	0	TRUE
6	1	0	2	11	7	0	0	TRUE
4	3	0	1	15	6	0.926829268	0	TRUE
2	4	0	1	3	1	0.976190476	0	TRUE
7	3	0	17	41	15	0.903225806	1	TRUE
9	6	1	9	24	6	0.888888889	5	TRUE
2	3	0	0	3	1	0.974358974	0	TRUE
40	3	0	16	124	578	0.816425121	3	TRUE
2	3	0	0	3	1	0.974358974	0	TRUE
39	2	0	26	168	427	0.26	0	TRUE
31	3	2	23	79	239	0.641975309	2	TRUE
3	4	0	11	27	3	0.96	1	TRUE
9	5	0	11	32	8	0.954285714	2	TRUE
4	3	0	1	15	6	0.926829268	0	TRUE
75	3	1	43	122	2607	0.725925926	3	TRUE
7	1	0	19	48	21	0	0	TRUE
2	3	2	11	8	1	0.986111111	0	TRUE
4	4	1	9	8	4	0.99086758	0	TRUE
5	1	0	6	36	0	0	0	TRUE
4	3	0	1	15	6	0.926829268	0	TRUE
41	3	0	4	56	784	0.74	2	TRUE
4	3	0	1	15	6	0.926829268	0	TRUE
24	1	0	1	30	204	0	0	TRUE
4	3	0	1	15	6	0.926829268	0	TRUE
3	5	0	7	10	3	0.990697674	2	TRUE
2	3	0	0	3	1	0.974358974	0	TRUE
4	3	0	19	27	6	0.949152542	1	TRUE
6	3	0	10	12	0	0.918032787	1	TRUE
4	3	0	1	15	6	0.926829268	0	TRUE
4	3	0	1	15	6	0.926829268	0	TRUE
3	4	0	13	12	3	0.979591837	2	TRUE
3	4	0	8	9	1	0.99086758	0	TRUE
9	2	1	20	10	36	0.6	0	TRUE
11	1	1	2	20	53	0	0	TRUE
2	1	0	4	2	1	0	0	TRUE
8	1	0	6	22	0	0	0	TRUE
3	5	0	6	10	3	0.990697674	1	TRUE
10	3	0	24	46	19	0.861538462	1	TRUE
51	1	0	25	114	1275	0	0	TRUE
2	1	0	7	2	1	0	0	TRUE
4	2	0	3	8	0	0.5	0	TRUE
2	3	0	0	3	1	0.974358974	0	TRUE
3	1	6	8	4	3	0	0	FALSE
42	3	0	33	145	619	0.830508475	2	TRUE
1	1	0	0	2	0	0	0	TRUE
9	1	0	3	9	36	0	0	TRUE
1	4	0	2	2	0	1	0	FALSE
5	2	0	1	15	10	0.5	2	TRUE
59	1	0	14	101	0	0	0	TRUE
58	1	0	12	117	0	0	0	TRUE
49	1	0	3	69	1150	0	0	TRUE
5	1	0	7	10	10	0	0	TRUE
10	1	1	6	41	0	0	0	TRUE
5	1	0	8	6	0	0	0	TRUE
2	1	0	1	13	1	0	0	TRUE
4	2	1	6	21	0	0.823529412	1	TRUE
2	3	0	0	3	1	0.974358974	0	TRUE
17	3	0	12	83	66	0.918478261	3	TRUE
5	1	1	4	22	8	0	0	TRUE
10	2	0	3	34	45	0.181818182	0	TRUE
1	1	0	6	1	0	0	0	TRUE
18	1	0	0	20	3	0	0	TRUE
2	3	0	4	4	1	0.976190476	1	TRUE
6	3	0	28	37	0	0.934210526	2	TRUE
42	3	0	6	69	759	0.735099338	3	TRUE
13	1	0	2	27	0	0	0	TRUE
17	1	0	9	73	0	0	0	TRUE
12	1	0	15	37	0	0	0	TRUE
8	3	0	28	63	0	0.888888889	1	TRUE
5	1	0	6	5	10	0	0	TRUE
83	2	0	11	178	0	0.514792899	2	TRUE
22	2	0	40	59	185	0.622641509	2	TRUE
5	2	1	5	18	2	0.823529412	1	TRUE
8	2	0	17	29	0	0.666666667	0	TRUE
8	2	0	17	57	20	0.5	0	TRUE
6	3	0	2	7	3	0.975124378	1	TRUE
17	5	1	17	41	0	0.892857143	2	TRUE
2	3	0	0	3	1	0.974358974	0	TRUE
3	1	0	20	4	0	0	0	TRUE
2	4	0	2	4	1	0.976190476	0	TRUE
13	1	0	4	49	64	0	0	TRUE
110	1	1	2	133	5985	0	0	TRUE
2	5	0	5	11	1	0.982142857	3	TRUE
3	3	2	4	4	3	0.97260274	0	TRUE
8	2	0	4	28	6	0.708333333	1	TRUE
4	3	0	1	15	6	0.926829268	0	TRUE
37	3	1	9	69	180	0.682692308	2	TRUE
13	1	0	3	49	64	0	0	TRUE
2	3	0	0	3	1	0.974358974	0	TRUE
4	3	0	1	15	6	0.926829268	0	TRUE
9	2	0	9	23	36	0.529411765	0	TRUE
22	1	0	3	56	221	0	0	TRUE
2	3	0	0	3	1	0.974358974	0	TRUE
2	4	0	5	7	1	0.976190476	0	TRUE
9	2	0	9	23	36	0.529411765	0	TRUE
7	3	3	18	25	0	0.934210526	2	TRUE
4	1	0	2	10	6	0	0	TRUE
4	3	0	1	15	6	0.926829268	0	TRUE
2	3	0	4	4	1	0.976190476	1	TRUE
1	1	0	2	1	0	0	0	TRUE
12	4	0	4	22	4	0.921875	3	TRUE
5	6	0	5	13	0	0.979020979	1	TRUE
10	3	0	6	12	37	0.956097561	1	TRUE
2	4	0	2	4	1	0.976190476	0	TRUE
18	1	0	61	33	29	0	0	TRUE
8	2	0	4	38	0	0.829268293	1	TRUE
4	3	0	1	15	6	0.926829268	0	TRUE
8	1	1	26	22	20	0	0	TRUE
17	1	0	20	26	46	0	0	TRUE
10	1	0	8	54	17	0	0	TRUE
9	2	0	9	23	36	0.529411765	0	TRUE
13	3	0	40	36	22	0.865853659	2	TRUE
1	3	0	4	2	0	1	0	TRUE
10	1	0	8	21	0	0	0	TRUE
28	3	0	46	64	374	0.564516129	1	TRUE
21	2	0	42	49	190	0.622641509	2	TRUE
7	1	0	3	8	9	0	0	TRUE
9	3	0	57	49	0	0.91025641	2	TRUE
4	3	2	18	15	6	0.926829268	0	TRUE
2	4	0	5	7	1	0.976190476	0	TRUE
2	5	0	5	7	1	0.98245614	1	TRUE
14	2	0	10	29	0	0.785714286	1	TRUE
9	5	2	25	29	22	0.925233645	3	TRUE
8	1	0	1	12	0	0	0	TRUE
12	1	0	5	23	54	0	0	TRUE
6	3	0	28	55	3	0.918032787	1	TRUE
2	3	0	0	3	1	0.974358974	0	TRUE
9	5	0	7	26	28	0.927927928	2	TRUE
7	1	0	12	37	21	0	0	TRUE
2	3	0	0	3	1	0.974358974	0	TRUE
2	5	0	5	7	1	0.982142857	2	TRUE
13	1	0	6	46	8	0	0	TRUE
44	1	0	38	44	946	0	0	TRUE
2	1	0	1	23	1	0	0	TRUE
4	4	0	9	32	6	0.985915493	1	TRUE
4	3	0	1	15	6	0.926829268	0	TRUE
1	1	0	3	1	0	0	0	TRUE
3	3	0	7	7	3	0.953488372	1	TRUE
10	5	0	9	16	27	0.945205479	2	TRUE
39	1	0	1	55	467	0	0	TRUE
13	1	0	3	49	64	0	0	TRUE
20	1	0	53	45	188	0	0	TRUE
2	3	0	0	3	1	0.974358974	0	TRUE
8	5	0	11	15	18	0.958333333	1	TRUE
7	3	0	23	34	0	0.934210526	2	TRUE
3	3	0	11	12	3	0.95	1	TRUE
20	1	0	11	55	106	0	0	TRUE
3	1	0	3	7	3	0	0	TRUE
15	3	11	21	50	101	0.933333333	0	TRUE
8	3	0	12	34	8	0.965517241	2	TRUE
3	2	1	31	30	3	0.989130435	0	TRUE
5	3	0	15	41	4	0.9375	2	TRUE
30	1	1	9	33	0	0	0	TRUE
1	1	0	27	1	0	0	0	TRUE
14	1	0	24	26	15	0	0	TRUE
2	5	0	8	14	1	0.995283019	2	TRUE
62	1	0	26	151	1523	0	0	TRUE
18	5	0	19	48	13	0.858333333	4	TRUE
9	1	0	3	33	36	0	0	TRUE
2	3	0	0	3	1	0.974358974	0	TRUE
9	2	0	9	23	36	0.529411765	0	TRUE
5	1	0	1	9	0	0	0	TRUE
1	1	0	0	2	0	0	0	TRUE
2	3	0	4	4	1	0.976190476	1	TRUE
15	1	0	3	16	103	0	0	TRUE
42	1	0	4	68	375	0	0	TRUE
6	3	0	7	23	9	0.934210526	2	TRUE
9	2	0	9	23	36	0.529411765	0	TRUE
3	1	3	3	4	3	0	0	TRUE
3	4	0	16	17	0	0.979591837	3	TRUE
3	1	0	5	8	0	0	0	TRUE
4	3	0	1	15	6	0.926829268	0	TRUE
1	2	0	1	2	0	0	0	TRUE
5	3	0	6	13	10	0.98	2	TRUE
3	2	0	3	5	3	0.5	0	FALSE
3	3	0	7	8	3	0.952380952	1	TRUE
42	1	0	3	68	375	0	0	TRUE
2	3	0	0	3	1	0.974358974	0	TRUE
3	3	0	7	7	3	0.953488372	1	TRUE
79	2	3	23	196	1751	0.527272727	2	TRUE
7	5	2	8	24	21	0.9765625	2	TRUE
7	2	0	18	35	7	0.9	1	TRUE
4	1	0	6	4	6	0	0	TRUE
10	2	0	3	21	0	0.590909091	1	TRUE
11	4	1	16	45	39	0.964285714	1	TRUE
14	1	0	10	44	67	0	0	TRUE
2	2	0	2	4	1	0.8	0	TRUE
3	3	0	6	7	1	0.953488372	1	TRUE
5	3	0	7	19	10	0.98	2	TRUE
82	2	0	172	159	2501	0.191919192	0	TRUE
9	1	0	7	29	12	0	0	TRUE
0	1	0	1	0	0	0	0	TRUE
6	2	0	27	47	3	0.848484848	1	TRUE
2	5	0	8	8	1	0.995327103	1	TRUE
4	4	7	13	24	6	0.985915493	1	TRUE
9	2	0	9	23	36	0.529411765	0	TRUE
19	1	0	6	50	51	0	0	TRUE
2	3	0	0	3	1	0.974358974	0	TRUE
7	3	0	89	13	0	0.85	1	TRUE
3	5	0	9	11	3	0.99	3	TRUE
6	1	0	9	17	9	0	0	TRUE
2	3	0	0	3	1	0.974358974	0	TRUE
1	1	1	1	2	0	0	0	TRUE
4	3	3	57	37	6	0.978723404	0	TRUE
2	4	0	11	13	1	0.989690722	2	TRUE
17	1	0	7	39	62	0	0	TRUE
9	5	0	23	83	20	0.965811966	5	TRUE
8	3	0	18	18	4	0.922077922	2	TRUE
14	3	0	22	46	5	0.823529412	2	TRUE
14	1	0	4	17	0	0	0	TRUE
3	1	0	1	9	0	0	0	FALSE
2	5	0	5	9	1	0.982142857	2	TRUE
3	5	0	2	4	3	0.990950226	1	TRUE
17	1	0	2	24	0	0	0	TRUE
6	3	0	6	18	3	0.975124378	2	TRUE
29	4	6	137	54	360	0.776	1	TRUE
5	2	0	5	12	0	0.4	0	TRUE
2	4	0	5	5	1	0.979591837	1	TRUE
1	1	0	1	1	0	0	0	TRUE
2	3	0	0	3	1	0.974358974	0	TRUE
3	4	0	14	12	3	0.979591837	2	TRUE
2	2	0	9	11	0	0.923076923	0	TRUE
4	3	0	2	9	0	0.944444444	1	TRUE
3	3	0	25	37	3	0.965517241	2	TRUE
7	1	0	6	7	21	0	0	TRUE
13	1	0	3	49	64	0	0	TRUE
7	7	0	23	40	1	0.951612903	5	TRUE
2	3	0	0	3	1	0.974358974	0	TRUE
2	3	0	4	4	1	0.976190476	1	TRUE
4	7	0	9	17	0	0.977941176	3	TRUE
7	1	0	2	10	13	0	0	TRUE
2	1	0	11	12	0	0	0	TRUE
3	5	0	6	11	3	0.964912281	2	TRUE
3	5	0	10	13	3	0.99	3	TRUE
9	2	0	9	23	36	0.529411765	0	TRUE
2	3	0	0	3	1	0.974358974	0	TRUE
6	3	0	37	56	0	0.923076923	2	TRUE
44	1	0	28	120	794	0	0	TRUE
2	5	0	4	10	1	0.982142857	2	TRUE
5	1	12	31	6	10	0	0	TRUE
3	7	0	4	6	3	0.985185185	3	TRUE
2	4	0	4	5	0	0.987341772	2	TRUE
1	1	0	2	1	0	0	0	TRUE
2	5	0	6	6	1	0.98245614	1	TRUE
96	4	2	15	198	0	0.497354497	1	TRUE
2	3	0	5	4	1	0.975609756	1	TRUE
23	3	0	57	107	69	0.76344086	2	TRUE
5	1	0	6	13	4	0	0	TRUE
32	3	0	17	154	278	0.392156863	1	TRUE
4	3	0	11	14	0	0.959459459	2	TRUE
3	1	0	4	23	3	0	0	TRUE
9	1	0	3	18	16	0	0	TRUE
73	1	3	12	118	2162	0	0	TRUE
1	4	0	2	2	0	1	0	TRUE
7	1	0	11	41	15	0	0	TRUE
5	1	0	44	5	10	0	0	TRUE
52	4	8	37	84	1016	0.616	2	TRUE
10	1	0	0	15	37	0	0	TRUE
4	2	0	1	15	0	0.571428571	1	TRUE
13	1	0	8	46	42	0	0	TRUE
1	3	0	0	2	0	1	0	TRUE
121	1	0	15	173	5684	0	0	TRUE
63	2	0	70	205	1711	0.465517241	2	TRUE
5	4	0	14	10	4	0.947368421	2	TRUE
13	1	0	0	15	0	0	0	TRUE
2	3	0	0	3	1	0.974358974	0	TRUE
4	3	0	19	26	0	0.949152542	2	TRUE
9	2	0	13	20	36	0.804878049	2	TRUE
2	5	0	4	5	1	0.982142857	2	TRUE
9	2	0	12	20	0	0.789473684	1	TRUE
8	1	0	16	44	8	0	0	TRUE
2	3	0	0	3	1	0.974358974	0	TRUE
7	3	0	24	41	0	0.922077922	2	TRUE
12	2	14	22	23	0	0.731707317	1	TRUE
72	1	0	36	199	2540	0	0	TRUE
49	3	2	42	100	1176	0.606837607	3	TRUE
1	1	0	11	1	0	0	0	TRUE
9	1	0	3	9	36	0	0	TRUE
2	3	0	0	3	1	0.974358974	0	TRUE
6	2	0	4	10	13	0.5	0	TRUE
8	1	0	1	8	28	0	0	TRUE
16	2	1	26	49	50	0.666666667	2	TRUE
4	3	0	1	15	6	0.926829268	0	TRUE
8	2	0	2	19	0	0.932692308	0	TRUE
2	3	1	1	3	1	0.974358974	0	TRUE
36	1	10	113	60	622	0	0	TRUE
33	1	0	4	74	274	0	0	TRUE
13	5	0	12	20	54	0.926174497	2	TRUE
17	2	1	26	82	84	0.542857143	1	TRUE
1	6	0	2	2	0	1	0	TRUE
4	3	0	1	15	6	0.926829268	0	TRUE
4	1	0	0	10	0	0	0	TRUE
7	2	0	8	11	19	0.444444444	0	TRUE
11	1	1	3	20	53	0	0	TRUE
3	1	0	6	4	0	0	0	TRUE
17	2	0	30	51	86	0.6875	2	TRUE
2	3	0	0	3	1	0.974358974	0	TRUE
3	2	0	3	5	3	0.5	0	FALSE
2	3	0	0	3	1	0.974358974	0	TRUE
4	1	0	71	4	6	0	0	TRUE
7	3	0	13	56	9	0.571428571	2	TRUE
5	1	2	21	6	10	0	0	TRUE
5	3	0	5	18	10	0.98	2	TRUE
4	3	2	18	15	6	0.926829268	0	TRUE
6	5	0	11	25	3	0.961538462	1	TRUE
21	2	0	49	56	208	0.622641509	1	TRUE
0	1	0	6	0	0	0	0	TRUE
39	3	0	27	128	669	0.350877193	0	TRUE
10	1	0	8	65	0	0	0	TRUE
5	5	0	4	18	0	0.989528796	1	TRUE
2	4	0	1	3	1	0.976190476	0	TRUE
4	3	0	26	38	0	0.949152542	2	TRUE
1	4	0	3	2	0	1	0	TRUE
87	2	29	95	125	3307	0.558974359	1	TRUE
12	2	0	11	20	24	0.64	1	TRUE
4	1	0	2	9	6	0	0	TRUE
14	1	0	5	14	91	0	0	TRUE
11	1	1	2	20	53	0	0	TRUE
2	5	0	5	6	1	0.982142857	2	TRUE
77	1	0	97	208	2634	0	0	TRUE
29	1	0	42	151	274	0	0	TRUE
7	2	0	16	43	21	0.25	0	TRUE
9	2	0	9	23	36	0.529411765	0	TRUE
20	2	0	2	48	188	0.1	0	TRUE
9	1	0	9	9	36	0	0	TRUE
2	3	1	1	3	1	0.974358974	0	TRUE
4	4	0	32	45	0	0.96969697	3	TRUE
3	5	0	6	10	3	0.990697674	1	TRUE
2	3	0	0	3	1	0.974358974	0	TRUE
2	3	0	0	3	1	0.974358974	0	TRUE
9	5	0	11	43	0	0.946969697	4	TRUE
1	4	0	0	2	0	1	0	TRUE
4	3	0	1	15	6	0.926829268	0	TRUE
8	5	0	29	45	0	0.933962264	4	TRUE
1	1	0	8	1	0	0	0	TRUE
15	3	0	54	104	23	0.811594203	2	TRUE
4	3	0	1	15	6	0.926829268	0	TRUE
16	5	0	16	44	8	0.899280576	3	TRUE
12	1	0	12	20	46	0	0	TRUE
4	1	0	3	11	4	0	0	TRUE
2	1	0	1	7	0	0	0	TRUE
3	4	0	13	17	3	0.979591837	3	TRUE
13	1	0	11	70	66	0	0	TRUE
3	1	0	13	4	0	0	0	TRUE
1	1	0	1	2	0	0	0	TRUE
13	1	0	3	49	64	0	0	TRUE
60	5	0	54	131	1584	0.828402367	3	TRUE
17	1	0	5	43	54	0	0	TRUE
4	3	0	1	15	6	0.926829268	0	TRUE
13	1	0	3	49	64	0	0	TRUE
7	3	0	17	16	1	0.922077922	2	TRUE
4	2	0	8	6	0	0.8	0	TRUE
11	1	1	2	20	53	0	0	TRUE
5	1	0	6	36	10	0	0	TRUE
3	4	0	5	5	1	0.975903614	0	TRUE
9	1	0	0	18	36	0	0	TRUE
2	4	0	10	10	1	0.989690722	2	TRUE
9	2	0	9	23	36	0.529411765	0	TRUE
3	3	0	1	4	3	0.98989899	2	TRUE
2	1	0	7	16	0	0	0	TRUE
1	1	0	4	1	0	0	0	TRUE
2	3	0	0	3	1	0.974358974	0	TRUE
5	3	0	9	17	8	0.904761905	1	TRUE
67	1	0	96	67	2211	0	0	TRUE
1	4	0	2	2	0	1	0	TRUE
4	1	0	2	4	6	0	0	TRUE
4	4	0	10	26	6	0.985365854	2	TRUE
7	1	3	15	11	21	0	0	TRUE
1	1	0	0	2	0	0	0	TRUE
20	6	1	53	101	50	0.838983051	3	TRUE
3	1	0	13	4	0	0	0	TRUE
9	2	0	16	32	28	0.461538462	1	TRUE
1	1	0	6	10	0	0	0	TRUE
2	3	0	0	3	1	0.974358974	0	TRUE
3	3	0	2	11	3	0.95	1	TRUE
3	2	0	3	5	3	0.5	0	FALSE
4	3	0	1	15	6	0.926829268	0	TRUE
8	5	0	15	66	28	0.888888889	3	TRUE
2	4	0	5	7	1	0.979591837	1	TRUE
